# Supplementary material for: Integrated DNA Copy Number and Expression Profiling Identifies IGF1R as a Prognostic Biomarker in Pediatric Osteosarcoma
Source: Int J Mol Sci. 2022 Jul 21;23(14):8036. doi: 10.3390/ijms23148036 (PMC9319262; doi:10.3390/ijms23148036)
Supplement: Supplementary file 1 [file ijms-23-08036-s001.zip]

Archive with 12 entries (9 files):
- Supplementary.Figures.Tables/
- Supplementary.Figures.Tables/Supplementary Figures/
- Supplementary.Figures.Tables/Supplementary Figures/Figure S1.tif
- Supplementary.Figures.Tables/Supplementary Figures/Figure S2.tif
- Supplementary.Figures.Tables/Supplementary Figures/Figure S3.tif
- Supplementary.Figures.Tables/Supplementary Figures/Figure S4.tif
- Supplementary.Figures.Tables/Supplementary Figures/Figure S5.tif
- Supplementary.Figures.Tables/Supplementary Figures/Figure S6.tif
- Supplementary.Figures.Tables/Supplementary Tables/
- Supplementary.Figures.Tables/Supplementary Tables/Supplementary Table S1 - Differentially expressed genes between mRNA clusters.xlsx
- Supplementary.Figures.Tables/Supplementary Tables/Supplementary Table S2 - Discovery set mRNA associated with survival.xlsx
- Supplementary.Figures.Tables/Supplementary Tables/Supplementary Table S3 - Expanded Clinical Information.xlsx
