# Supplementary material for: Integrated DNA Copy Number and Expression Profiling Identifies IGF1R as a Prognostic Biomarker in Pediatric Osteosarcoma
Source: Int J Mol Sci. 2022 Jul 21;23(14):8036. doi: 10.3390/ijms23148036 (PMC9319262; doi:10.3390/ijms23148036)
Supplement: Supplementary file 1 [file ijms-23-08036-s001.zip › Supplementary.Figures.Tables/Supplementary Tables/Supplementary Table S1 - Differentially expressed genes between mRNA clusters.xlsx]

## Sheet: NMF.mRNA.DE
Supplementary Table S1. Differentially expressed genes between mRNA clusters.
Probeset Name	Gene Symbol	NMF1 Mean	NMF2 Mean	Linear fold change, NMF1 versus NMF2	p	Corrected p
2866225	MEF2C	10.6323	9.20803	2.68386	3.6739e-19	6.41905e-15
3323748	ANO5	9.98676	7.11397	7.3248	2.31692e-16	2.02406e-12
3761725	PHOSPHO1	8.63697	6.63446	4.00695	6.4496e-16	3.75625e-12
3354156	PANX3	10.6784	7.83404	7.18198	2.39326e-15	1.04538e-11
3802602	CDH2	9.36361	7.75118	3.05766	5.02674e-15	1.75654e-11
2407786	RHBDL2 /// LOC100130627	8.90251	7.10963	3.46506	1.01249e-14	2.83051e-11
3570373	SLC8A3	7.65406	5.94858	3.26136	1.13402e-14	2.83051e-11
2698996	PCOLCE2	8.42462	6.97485	2.73164	2.50592e-14	5.47293e-11
3010439	GNAI1	8.51339	7.09821	2.66692	3.97557e-14	7.71792e-11
3010503	CD36	8.40093	6.46021	3.83897	6.84417e-14	1.19581e-10
3875908	PLCB4	7.87073	6.43904	2.69763	2.6553e-13	4.21759e-10
2327283	THEMIS2	6.87323	7.50925	-1.55403	3.63757e-13	5.2963e-10
4019160	KLHL13	6.90295	5.54831	2.55732	4.79274e-13	6.44144e-10
3424442	TMTC2	8.24407	6.88547	2.56436	5.81604e-13	6.97357e-10
3456161	SP7	7.84306	6.81657	2.03705	6.3539e-13	6.97357e-10
3655723	MVP	7.06124	7.83842	-1.71378	6.38605e-13	6.97357e-10
3601348	LOXL1	7.50759	8.30904	-1.74285	8.99227e-13	9.07034e-10
2463515	CHML	7.69768	5.94869	3.36122	9.84132e-13	9.07034e-10
3288337	ARHGAP22 /// ARHGAP22-IT1	6.30671	6.91079	-1.52001	9.86358e-13	9.07034e-10
3659966	ADCY7	6.82218	7.34089	-1.43268	1.18877e-12	1.03851e-09
2545478	CGREF1	8.24921	6.7572	2.81281	1.3737e-12	1.14292e-09
3446868	LDHB /// LOC102724261 /// LDHBP2	11.2755	10.127	2.21683	1.78606e-12	1.41845e-09
2504328	GYPC	6.74044	7.27221	-1.4457	2.20341e-12	1.66458e-09
3021377	PTPRZ1	7.87321	5.38046	5.6285	2.28651e-12	1.66458e-09
3268333	HTRA1	8.89713	9.51953	-1.53944	2.54923e-12	1.78161e-09
3721658	STAT5A /// STAT5B	6.68084	7.18424	-1.41755	2.66992e-12	1.79419e-09
2999755	AEBP1	8.3541	9.60802	-2.3849	3.45526e-12	2.23594e-09
2881950	SLC36A2	8.38196	6.63126	3.36521	3.9618e-12	2.47216e-09
3141857	TPD52 /// MRPS28	6.73778	5.59861	2.20256	6.68188e-12	4.00678e-09
3333309	BEST1	5.71667	6.0714	-1.27875	7.04563e-12	4.00678e-09
3381879	P4HA3	5.94724	7.13277	-2.27448	7.1091e-12	4.00678e-09
2750627	CPE	10.1871	8.76309	2.68332	8.53741e-12	4.66142e-09
3240452	BAMBI	10.5924	8.81533	3.42727	1.0649e-11	5.63818e-09
2319423	PIK3CD	6.46049	6.85066	-1.31055	1.25211e-11	6.43435e-09
3924424	COL6A2	9.33823	10.5238	-2.27455	1.33426e-11	6.58576e-09
3328520	CD82	7.87948	8.77126	-1.85546	1.35696e-11	6.58576e-09
2902804	C2	6.39503	7.33893	-1.92371	1.8929e-11	8.93859e-09
2548617	CDC42EP3	8.92953	7.80764	2.17633	2.61126e-11	1.20063e-08
2645906	PLS1	5.6357	4.76631	1.8269	2.68428e-11	1.20256e-08
2742935	HSPA4L	6.69265	5.26265	2.69447	3.43533e-11	1.50055e-08
2456746	EPRS	8.88754	7.98719	1.86653	3.56926e-11	1.52103e-08
3509842	SMAD9 /// RPL29P28	7.23751	6.53187	1.63087	4.47463e-11	1.86145e-08
3140213	MSC	5.89109	6.72732	-1.78538	4.76529e-11	1.89321e-08
2442424	ILDR2	7.42892	6.39182	2.05209	4.7832e-11	1.89321e-08
2422035	GBP5	5.4062	6.50072	-2.13542	4.87606e-11	1.89321e-08
2674762	UBA7 /// MIR5193	7.21157	7.89279	-1.6035	5.53305e-11	2.1016e-08
2950384	COL11A2	8.90133	7.76616	2.19645	7.00009e-11	2.60225e-08
2488732	CCT7	10.6449	10.0079	1.55517	7.54403e-11	2.74603e-08
4014029	RPS6KA6	7.06995	5.44324	3.08809	7.76819e-11	2.76991e-08
3988365	WDR44	7.5223	6.45015	2.10257	7.9552e-11	2.77987e-08
3354174	TBRG1	9.5973	8.49125	2.15255	8.41799e-11	2.8839e-08
2546874	GALNT14	7.95386	7.00046	1.93644	8.68313e-11	2.90362e-08
2738664	SGMS2 /// LOC102724049	9.90889	8.17831	3.31862	8.80791e-11	2.90362e-08
3375545	FADS1 /// MIR1908	9.15147	8.19884	1.93541	9.34446e-11	3.02345e-08
3762083	DLX3	7.99155	6.87317	2.17104	9.52171e-11	3.02479e-08
3610958	IGF1R	8.80286	7.3823	2.6769	9.75743e-11	3.04432e-08
3790479	SEC11C	7.51414	6.24303	2.41348	1.02651e-10	3.14654e-08
3867223	RPL18	10.4697	9.60911	1.81575	1.0478e-10	3.15642e-08
2610707	HRH1	5.41122	6.18965	-1.71526	1.14094e-10	3.37872e-08
2460325	C1orf198	8.6978	7.85766	1.79023	1.18841e-10	3.46065e-08
2599823	NHEJ1 /// SLC23A3	7.422	6.72593	1.62008	1.37149e-10	3.92831e-08
2700585	PFN2	9.40739	8.33875	2.09746	1.61666e-10	4.55088e-08
3924372	COL6A1	9.8026	10.9521	-2.2183	1.64094e-10	4.55088e-08
3278057	CCDC3	8.38448	7.08318	2.46451	1.80107e-10	4.91693e-08
3708764	TNFSF13 /// TNFSF12 /// TNFSF12-TNFSF13	6.18884	6.61156	-1.34045	1.85612e-10	4.91917e-08
3011492	ADAM22	6.83889	5.81122	2.03872	1.8582e-10	4.91917e-08
2891052	GNB2L1 /// SNORD95 /// SNORD96A	11.3917	10.7099	1.60409	2.00256e-10	5.15679e-08
3258772	SLC35G1	7.22703	6.46791	1.69247	2.00699e-10	5.15679e-08
3252170	ADK /// RPSAP6 /// MRPL35P3 /// POLR3DP1	7.72622	6.91021	1.76053	2.11023e-10	5.34348e-08
3161113	PDCD1LG2	5.70027	6.67319	-1.96281	2.20169e-10	5.49542e-08
3696317	SMPD3 /// LOC100129324	8.43596	6.98187	2.73983	2.34216e-10	5.76369e-08
3219885	PTPN3	7.76438	6.73752	2.03758	2.84255e-10	6.89792e-08
2865050	RPS23 /// RPS23P8 /// TTC37	8.50934	7.88778	1.53854	3.26251e-10	7.80856e-08
3349014	PTS	8.71216	7.9801	1.66101	3.36551e-10	7.84642e-08
2549260	MAP4K3	8.42666	7.48436	1.92159	3.36814e-10	7.84642e-08
2693149	SNX4	8.49928	7.51562	1.97748	3.65513e-10	8.40296e-08
2320727	TNFRSF1B	6.94974	7.35013	-1.31987	3.98328e-10	9.03843e-08
3564620	NID2	7.42516	8.42394	-1.99831	4.04933e-10	9.0705e-08
2444415	ANKRD45	5.91518	5.03015	1.84681	4.11512e-10	9.10118e-08
3394068	RPS25	11.8307	11.1963	1.55233	5.20187e-10	1.1298e-07
3558226	RIPK3	5.56629	5.96585	-1.31911	5.28443e-10	1.1298e-07
3436236	ZNF664 /// FAM101A /// ZNF664-FAM101A	8.55579	8.23971	1.24495	5.30242e-10	1.1298e-07
2932508	TIAM2	8.31918	7.28769	2.04414	5.62889e-10	1.17548e-07
2969810	TRAF3IP2	6.66356	7.22283	-1.47352	5.65135e-10	1.17548e-07
3173974	FAM189A2	7.1339	6.23323	1.86694	5.78e-10	1.1881e-07
3392332	CADM1	9.27083	8.34867	1.89495	5.85324e-10	1.18916e-07
3715489	TMEM97	7.88408	6.96312	1.89336	5.95167e-10	1.19526e-07
2440700	ADAMTS4	6.94728	7.4314	-1.39873	6.05477e-10	1.20215e-07
3948047	PARVG /// PARVB	6.50785	7.09847	-1.5059	6.33371e-10	1.2434e-07
3855358	HOMER3	8.13308	8.5815	-1.36455	6.45683e-10	1.25349e-07
4035833	CD24 /// CD24P4	7.63302	6.02432	3.04978	6.78799e-10	1.30329e-07
2594089	SATB2	10.5494	9.17992	2.58379	7.66745e-10	1.45615e-07
3630736	ITGA11	7.26691	8.4554	-2.27914	7.75171e-10	1.45632e-07
2489172	MTHFD2	9.63365	8.7598	1.83255	7.89194e-10	1.46689e-07
3200040	BNC2	6.16477	7.4664	-2.46507	8.28198e-10	1.52319e-07
3818547	VAV1	5.90014	6.38624	-1.40065	8.41359e-10	1.53127e-07
2528093	CYP27A1	6.44934	7.02283	-1.48811	8.7177e-10	1.57026e-07
3545525	SLIRP	10.8426	10.1014	1.67161	8.83283e-10	1.57477e-07
3759704	MAP3K14	6.73034	7.16853	-1.3549	1.0285e-09	1.81515e-07
3252036	PLAU	7.49135	8.26582	-1.71057	1.04908e-09	1.83295e-07
3438061	GPR133	7.90602	6.7001	2.30684	1.07898e-09	1.86652e-07
2902844	CFB	5.7198	6.2969	-1.49185	1.12724e-09	1.93089e-07
3807487	RPL17 /// SNORD58B /// SNORD58A /// SNORD58C /// RPL17-C18orf32 /// C18orf32 /// RPL17P50	7.79601	6.79296	2.00424	1.20825e-09	2.04957e-07
2623922	STAB1	7.6619	8.51664	-1.80844	1.23022e-09	2.06676e-07
2440549	ARHGAP30	6.62126	7.01589	-1.3146	1.36e-09	2.26304e-07
3375091	SLC15A3	6.88342	7.44695	-1.47788	1.40338e-09	2.31319e-07
3221916	AKNA	7.03912	7.36396	-1.25252	1.42016e-09	2.31898e-07
2324416	ALPL	10.8677	9.41897	2.72963	1.55256e-09	2.51169e-07
2550790	LRPPRC	9.28087	8.36263	1.88982	1.58097e-09	2.53419e-07
2987632	TTYH3	8.49426	9.02784	-1.44751	1.5999e-09	2.54123e-07
3227159	FNBP1	7.05559	7.65833	-1.5186	1.63246e-09	2.55556e-07
2348992	VCAM1	6.05849	7.7096	-3.14075	1.63818e-09	2.55556e-07
3088486	LPL	8.45522	7.29783	2.23054	1.66866e-09	2.56746e-07
3250055	DDX21	8.3406	7.55108	1.72851	1.6752e-09	2.56746e-07
3203990	KIAA1161	7.44184	6.58372	1.81267	1.95163e-09	2.96512e-07
3127199	DOK2	6.47991	6.86259	-1.30376	2.0088e-09	3.01547e-07
2319225	H6PD /// METTL16	6.55169	7.06218	-1.42453	2.01929e-09	3.01547e-07
2340186	RAVER2	7.64071	6.73808	1.86948	2.06723e-09	3.0609e-07
3656990	ITGAM	6.00372	6.61204	-1.52449	2.31333e-09	3.35647e-07
3457614	CS	9.70356	9.06715	1.55446	2.3234e-09	3.35647e-07
3069955	TSPAN12	7.5855	6.55744	2.03929	2.32448e-09	3.35647e-07
2872471	DTWD2	7.22356	6.4794	1.67501	2.37825e-09	3.40596e-07
2890660	GFPT2	6.2016	7.2907	-2.12741	2.49749e-09	3.54765e-07
2555630	CCT4	9.01157	8.41938	1.50753	2.62527e-09	3.69909e-07
3190242	DNM1	7.14803	7.90773	-1.69315	2.75065e-09	3.84474e-07
3148463	ANGPT1	7.45691	5.93022	2.88124	2.86242e-09	3.96923e-07
2421843	GBP3 /// GBP1 /// GBP1P1	5.14739	5.87685	-1.65802	2.90465e-09	3.99606e-07
2421925	GBP2 /// GBP7 /// GBP4	5.1016	5.7726	-1.59217	2.94713e-09	4.00938e-07
2719440	C1QTNF7	5.0685	6.15336	-2.12117	2.96023e-09	4.00938e-07
3213120	GAS1	6.2196	6.86584	-1.56508	3.09209e-09	4.15577e-07
3149754	EIF3H	10.4214	9.54674	1.83364	3.39159e-09	4.49462e-07
2363808	FCGR2B /// FCGR2C /// FCGR2A	6.67659	7.44073	-1.69835	3.39566e-09	4.49462e-07
2837266	CYFIP2	8.5009	6.97485	2.87996	3.55523e-09	4.67046e-07
3565206	BMP4 /// ATP5C1P1	7.3258	6.42819	1.86298	3.62844e-09	4.73106e-07
3647993	CIITA	6.69851	7.2882	-1.50492	3.70703e-09	4.79772e-07
3815165	PTBP1 /// MIR4745	9.80614	9.46688	1.2651	3.81742e-09	4.90426e-07
3458033	ATP5B	11.5307	10.9302	1.5163	4.06174e-09	5.17838e-07
3470503	TMEM119	9.78526	8.78121	2.00563	4.09006e-09	5.17838e-07
2644014	PCCB	8.63932	8.0852	1.46827	4.17575e-09	5.22558e-07
2388219	EXO1	7.6589	6.8718	1.72561	4.18716e-09	5.22558e-07
2645764	ATP1B3 /// ATP1B3P1	7.81906	7.10284	1.64287	4.22181e-09	5.23145e-07
3923702	TRPM2	6.58884	6.96843	-1.30097	4.8697e-09	5.99179e-07
2439554	AIM2	4.61421	5.97506	-2.56836	5.22701e-09	6.38645e-07
2596763	FZD5	7.84267	6.68548	2.23022	5.27449e-09	6.39971e-07
3441986	IFFO1	6.89745	7.37857	-1.39583	5.71482e-09	6.85851e-07
3744680	PIK3R5	6.51981	6.81928	-1.2307	5.75822e-09	6.85851e-07
2994835	CHN2 /// NANOGP4	8.66728	7.71088	1.94046	5.77038e-09	6.85851e-07
3421630	CCT2	10.0717	9.32357	1.67959	6.1291e-09	7.23566e-07
2567669	RFX8	6.50694	7.52989	-2.03208	6.3434e-09	7.43838e-07
3317071	LSP1 /// LOC645166	7.86591	8.72389	-1.8125	6.45357e-09	7.49765e-07
3394123	HYOU1	9.6023	8.80604	1.73658	6.47977e-09	7.49765e-07
3353640	GRAMD1B /// LOC100128242	7.71963	6.59516	2.18021	6.76145e-09	7.77211e-07
2384705	URB2	7.30046	6.82531	1.39007	7.06084e-09	8.03686e-07
3660175	NOD2	5.30466	5.5953	-1.22318	7.08377e-09	8.03686e-07
2340819	TCTEX1D1	3.93005	4.40712	-1.39192	7.20149e-09	8.11771e-07
3838385	CD37	6.68759	7.33455	-1.56587	7.29717e-09	8.17283e-07
2905327	FGD2	6.58787	6.97543	-1.30818	7.43018e-09	8.2688e-07
3361971	ST5	6.92091	7.44063	-1.43368	7.71088e-09	8.52687e-07
3429312	HSP90B1 /// MIR3652 /// HSP90B2P	11.815	11.1087	1.63166	7.78417e-09	8.55378e-07
2420615	LPAR3	7.55412	6.13536	2.67356	8.43977e-09	9.21623e-07
2540157	ODC1	9.62275	8.70653	1.88717	8.61426e-09	9.34835e-07
2738697	CYP2U1	8.02523	7.10436	1.89325	8.8031e-09	9.49431e-07
2421883	GBP1 /// GBP1P1 /// GBP3	6.52459	7.81584	-2.44741	9.22314e-09	9.8863e-07
3854954	LRRC25	6.87768	7.19406	-1.2452	9.29331e-09	9.90078e-07
2438612	INSRR	6.10553	6.52467	-1.33712	1.00894e-08	1.06838e-06
2644565	MRAS	8.23141	7.52544	1.63124	1.05068e-08	1.10588e-06
3528172	TRAV2 /// TRAV3 /// TRAV4 /// TRAV5 /// TRAV10 /// TRAV12-1 /// TRAV8-2 /// TRAV12-2 /// TRAV8-4 /// TRAV13-2 /// TRAV9-2 /// TRAV12-3 /// TRAV16 /// TRAV17 /// TRAV18 /// OR6C4 /// TRAV20 /// TRAV21 /// TRAV22 /// TRAV23DV6 /// TRDV1 /// TRAV24 /// TRAV26-1 /// TRAV27 /// TRAV29DV5 /// TRAV26-2 /// TRAV34 /// TRAV35 /// TRAV38-1 /// TRAV38-2DV8 /// TRDV2 /// YME1L1 /// RPL4P1 /// TRAV32 /// TRAJ…	4.19102	4.45437	-1.20026	1.0967e-08	1.1474e-06
3966000	ODF3B /// TYMP	7.61848	8.05046	-1.34909	1.14057e-08	1.18619e-06
3915479	CXADR /// BTG3 /// CXADRP2 /// CXADRP3 /// CXADRP1 /// LOC101926958	6.27577	4.24883	4.0754	1.17631e-08	1.21612e-06
2462456	HEATR1	8.74533	7.99602	1.68098	1.23355e-08	1.2678e-06
2562271	CAPG	7.60889	8.25183	-1.5615	1.25161e-08	1.27884e-06
3502829	GAS6	6.9211	7.45455	-1.44739	1.29674e-08	1.31725e-06
3250204	SUPV3L1	7.8182	7.09676	1.64883	1.32194e-08	1.33508e-06
2544179	SF3B6	8.75793	7.93633	1.76736	1.34816e-08	1.35374e-06
2756965	SPON2 /// LOC100130872	6.80208	7.55761	-1.68825	1.36272e-08	1.35825e-06
3062523	DLX5	8.99521	8.09925	1.86085	1.3682e-08	1.35825e-06
3890989	MGC4294	5.86199	6.34916	-1.40169	1.37955e-08	1.36178e-06
3434726	P2RX7	6.23722	6.84083	-1.51952	1.40868e-08	1.38272e-06
3340449	SLCO2B1	7.00751	7.88925	-1.8426	1.42953e-08	1.39535e-06
3215701	FANCC	7.51941	6.85977	1.57969	1.44539e-08	1.39581e-06
3401099	FKBP4	8.66617	7.84855	1.76249	1.44598e-08	1.39581e-06
3449700	FAM60A /// FAM60BP /// FAM60CP	7.30026	6.40646	1.85806	1.46229e-08	1.4038e-06
2936857	MLLT4	8.56454	7.86497	1.62402	1.48062e-08	1.41363e-06
3096171	POLB	6.85478	6.26372	1.50635	1.50418e-08	1.42708e-06
3114832	SQLE	8.85297	7.67974	2.25516	1.51105e-08	1.42708e-06
3755429	RPL23 /// SNORA21	9.07574	8.38795	1.61081	1.527e-08	1.4344e-06
2357845	FCGR1A /// FCGR1B /// FCGR1C	5.29347	6.21652	-1.89613	1.56877e-08	1.45805e-06
2478748	EML4 /// ALK	9.58828	8.74304	1.79656	1.56887e-08	1.45805e-06
2545509	PREB	8.43066	7.97184	1.37442	1.67235e-08	1.54134e-06
3390542	RDX	9.26088	8.51531	1.67663	1.67835e-08	1.54134e-06
2514516	KLHL23 /// PHOSPHO2-KLHL23	6.29335	5.50807	1.72343	1.68496e-08	1.54134e-06
2595443	WDR12	8.44655	7.74822	1.62262	1.70994e-08	1.55604e-06
2647742	EIF2A	8.63801	7.9336	1.62948	1.76276e-08	1.59109e-06
3261492	NOLC1	8.09588	7.45974	1.55416	1.76667e-08	1.59109e-06
2336650	PODN	6.809	7.46023	-1.5705	1.80777e-08	1.61976e-06
2332144	CTPS1	9.3169	8.54139	1.7118	1.91932e-08	1.69202e-06
4016193	TMSB15A /// TMSB15B	5.64114	3.85404	3.45119	1.91938e-08	1.69202e-06
2881370	CD74 /// ROS1	9.61517	10.6791	-2.09058	1.92591e-08	1.69202e-06
2639874	UMPS	8.24395	7.67792	1.48045	1.92715e-08	1.69202e-06
2527196	RPL37A /// LOC101928156	7.54161	6.75647	1.72325	1.98663e-08	1.73552e-06
3881651	HCK	6.80634	7.24531	-1.35563	2.02066e-08	1.75647e-06
3774906	SECTM1	6.59267	7.09554	-1.41703	2.11323e-08	1.82784e-06
2463482	OPN3 /// CHML	9.02319	7.59614	2.68896	2.18451e-08	1.88019e-06
3598165	PLEKHO2	8.15296	8.59551	-1.359	2.21111e-08	1.89375e-06
3367096	LGR4	8.42707	7.5374	1.85275	2.22486e-08	1.89623e-06
3626555	ADAM10 /// HSP90AB4P	9.36445	8.5143	1.80268	2.26017e-08	1.91443e-06
3041409	IGF2BP3	7.93783	7.01697	1.89324	2.2723e-08	1.91443e-06
2553730	MTIF2	7.51811	6.94413	1.48862	2.28177e-08	1.91443e-06
3442514	C1RL	6.4682	6.95871	-1.40494	2.29004e-08	1.91443e-06
3070873	GPR37 /// SEL1L2	6.47759	5.83757	1.55836	2.32344e-08	1.9331e-06
2501238	PSD4	5.81722	6.09408	-1.21156	2.37946e-08	1.96213e-06
3148582	EIF3E /// RPS17P14 /// EIF3EP1	8.01452	7.17776	1.78603	2.38079e-08	1.96213e-06
3231774	GTPBP4	8.5492	7.90985	1.55762	2.53309e-08	2.0743e-06
2910680	LRRC1	7.90633	6.9487	1.94211	2.54064e-08	2.0743e-06
3378191	RIN1	6.97012	7.27927	-1.23898	2.63412e-08	2.14062e-06
3997946	PRKX /// PRKY	8.53718	7.75238	1.72286	2.68255e-08	2.16988e-06
2401493	ID3	9.22993	8.42041	1.75262	2.70654e-08	2.1792e-06
2523354	FAM117B	7.28392	6.76371	1.43416	2.72435e-08	2.18348e-06
2479640	PPM1B	8.72893	8.11867	1.52653	2.74347e-08	2.18574e-06
2842101	SFXN1	8.5093	7.87352	1.55377	2.75219e-08	2.18574e-06
2585129	GALNT3	6.83434	5.52192	2.48359	2.86106e-08	2.26192e-06
2817291	JMY	7.02219	6.42121	1.51675	2.93947e-08	2.31344e-06
3723378	FMNL1	7.13707	7.61165	-1.38952	3.16411e-08	2.47907e-06
2681753	FOXP1	7.2676	8.02423	-1.68954	3.1788e-08	2.47947e-06
3976766	WAS	6.38702	6.79237	-1.32441	3.22029e-08	2.50066e-06
3223738	TRAF1	5.92474	6.39108	-1.38161	3.31504e-08	2.55543e-06
2597552	ERBB4	6.31813	5.10372	2.32046	3.32006e-08	2.55543e-06
3944543	NCF4	5.60661	6.16978	-1.47752	3.40271e-08	2.60755e-06
3891643	FAM217B	7.154	6.61616	1.45181	3.42498e-08	2.61316e-06
3528864	MMP14	10.193	10.9434	-1.68231	3.47144e-08	2.63233e-06
2562932	CD8A	6.08866	6.38724	-1.22993	3.48024e-08	2.63233e-06
3778772	APCDD1 /// LOC100130468	8.88988	7.83034	2.08427	3.51473e-08	2.63877e-06
3458551	ARHGAP9	6.45087	6.77802	-1.25453	3.51897e-08	2.63877e-06
3996667	DKC1 /// SNORA56 /// MIR664B	8.92667	8.3402	1.50157	3.81088e-08	2.84546e-06
2362746	SLAMF8	6.20486	6.69813	-1.40763	3.92182e-08	2.91583e-06
3966929	GYG2	8.55682	7.32124	2.35475	4.03067e-08	2.97539e-06
3188697	NEK6 /// LOC100129034	8.10465	8.6846	-1.49479	4.04457e-08	2.97539e-06
3556816	SLC7A7	6.06339	6.69285	-1.54698	4.05301e-08	2.97539e-06
3247172	DKK1	7.36021	5.55185	3.50244	4.22423e-08	3.08811e-06
3253438	RPS24	9.93468	8.8469	2.12546	4.32619e-08	3.14946e-06
3256560	MINPP1	7.15409	6.26568	1.85114	4.35859e-08	3.15609e-06
3873629	SIRPA /// SIRPB1 /// SIRPAP1	6.93154	7.48432	-1.46691	4.37141e-08	3.15609e-06
2331158	AKIRIN1	8.79611	8.37349	1.34037	4.43306e-08	3.18742e-06
3601511	ISLR	5.87577	7.1484	-2.41603	4.67167e-08	3.3305e-06
3247784	TFAM	8.00009	7.45149	1.46266	4.68854e-08	3.3305e-06
3029129	ZYX	7.85546	8.38239	-1.44086	4.68923e-08	3.3305e-06
2691668	HCLS1	6.87713	7.54312	-1.58666	4.7333e-08	3.34566e-06
3427820	SLC25A3	8.51533	8.0758	1.35616	4.75728e-08	3.34566e-06
3701000	MAF	7.38438	7.81219	-1.34519	4.76803e-08	3.34566e-06
2837479	THG1L	7.1333	6.67783	1.37123	4.85925e-08	3.39603e-06
3878467	SEC23B	8.67928	8.08735	1.50726	4.92249e-08	3.42653e-06
3896621	FERMT1	6.34499	5.477	1.82512	4.9702e-08	3.446e-06
4024160	ATP11C	8.38734	7.2398	2.21536	5.04612e-08	3.48481e-06
3304767	CALHM2	8.04243	8.42531	-1.30394	5.1218e-08	3.52315e-06
3319840	IPO7 /// IPO7P2 /// IPO8P1	8.86609	8.16586	1.62477	5.40404e-08	3.70272e-06
2603460	NCL	9.74463	9.10136	1.56187	5.51798e-08	3.76602e-06
3001479	IKZF1	5.77311	6.17598	-1.32214	5.54319e-08	3.76851e-06
3837431	EHD2	7.67696	8.0983	-1.33917	5.62382e-08	3.8085e-06
3380697	DHCR7	7.54087	6.7627	1.71496	5.67435e-08	3.81825e-06
3453405	FKBP11	8.25815	7.73512	1.43698	5.68191e-08	3.81825e-06
2380991	IARS2	8.43418	7.74038	1.61754	5.84834e-08	3.91502e-06
2362351	PYHIN1	4.7373	5.15718	-1.33782	5.87755e-08	3.91956e-06
2398894	RCC2	9.60997	9.20018	1.3285	5.97984e-08	3.97261e-06
3580179	HSP90AA1 /// HSP90AA2	11.7994	10.9814	1.76304	6.33534e-08	4.19284e-06
3282519	ARMC4 /// ARMC4P1	5.87087	4.98505	1.84782	6.39281e-08	4.21491e-06
3740367	SLC43A2	6.63956	7.01978	-1.30154	6.43532e-08	4.22699e-06
3299578	CH25H	5.69209	6.56165	-1.8271	6.49618e-08	4.25099e-06
2342624	RABGGTB /// SNORD45B /// SNORD45A /// SNORD45C	8.61836	7.92815	1.61352	6.5923e-08	4.28304e-06
3386814	TAF1D /// SNORA8 /// SNORA1 /// SNORA18 /// SNORA40 /// SNORA32 /// SNORD5 /// MIR1304	7.24998	6.51115	1.66882	6.5942e-08	4.28304e-06
2457842	TP53BP2	8.3982	7.83961	1.47283	6.68194e-08	4.32396e-06
3688311	PYCARD	6.54368	6.88247	-1.2647	6.86274e-08	4.41727e-06
3159040	RPL8	10.6923	10.0738	1.53527	6.8767e-08	4.41727e-06
2377229	CD55	7.97082	7.07264	1.8637	6.98354e-08	4.46573e-06
2815331	BTF3 /// BTF3P4	10.18	9.74568	1.3513	7.00326e-08	4.46573e-06
2369463	FAM20B	8.38795	7.9175	1.38554	7.06307e-08	4.48179e-06
3781082	SNRPD1	7.02718	6.49315	1.44797	7.07976e-08	4.48179e-06
2760199	SLC2A9	6.21532	6.52618	-1.24045	7.1292e-08	4.4968e-06
2319252	SPSB1	6.77976	7.24899	-1.38437	7.39801e-08	4.64957e-06
3260586	SCD /// SCDP1	9.24527	8.1236	2.176	7.72301e-08	4.81977e-06
3362852	MRVI1	6.24749	6.54927	-1.23266	7.72398e-08	4.81977e-06
2623568	PPM1M	6.88892	7.21006	-1.24932	7.82169e-08	4.86336e-06
2545549	SLC5A6	8.35891	7.65618	1.62758	8.1139e-08	5.02584e-06
2783886	NDNF	8.92494	7.60422	2.4979	8.14052e-08	5.02584e-06
2801526	CCT5 /// CCT5P2	9.42486	8.75712	1.58858	8.22085e-08	5.04936e-06
2940920	EEF1E1 /// EEF1E1-BLOC1S5	5.59386	4.84161	1.68443	8.23642e-08	5.04936e-06
3680583	RSL1D1	9.00885	8.42283	1.5011	8.3215e-08	5.08368e-06
2361761	NTRK1	6.7913	7.1226	-1.25815	8.51945e-08	5.18647e-06
2717593	SH3TC1	6.74787	7.00707	-1.19682	8.56792e-08	5.19787e-06
3295032	AP3M1	8.06917	7.32438	1.67573	8.70449e-08	5.23849e-06
2879927	LARS	9.4604	8.6947	1.7002	8.72257e-08	5.23849e-06
3944564	CSF2RB	6.51056	6.79784	-1.22034	8.73281e-08	5.23849e-06
3154700	ZFAT /// LOC102723694	6.85615	6.5723	1.21743	8.7654e-08	5.23849e-06
3442475	C1R /// C1RL	7.77961	8.90514	-2.18182	8.78478e-08	5.23849e-06
2888284	NOP16	8.06899	7.52586	1.45713	9.10317e-08	5.40988e-06
2421000	COL24A1	8.12875	6.9751	2.22476	9.25323e-08	5.46504e-06
3195139	UAP1L1	7.84419	8.26096	-1.33494	9.26995e-08	5.46504e-06
2550522	ZFP36L2	8.94099	9.37383	-1.34989	9.28981e-08	5.46504e-06
3895614	SIGLEC1	6.85072	7.28646	-1.35261	9.39491e-08	5.50832e-06
3344861	C11orf54	8.54872	7.95385	1.51034	9.68606e-08	5.66003e-06
3103523	LY96 /// RPS3AP32	3.53559	4.23082	-1.61915	1.00913e-07	5.87019e-06
2883380	MED7	7.60974	7.04582	1.47828	1.01129e-07	5.87019e-06
3847906	DENND1C	6.60628	6.91874	-1.24182	1.01835e-07	5.87624e-06
3666146	SLC7A6	8.70482	8.02229	1.60495	1.01969e-07	5.87624e-06
3048373	POLM	7.20163	7.47633	-1.20974	1.02242e-07	5.87624e-06
3960110	MFNG	5.69798	6.04378	-1.27086	1.04592e-07	5.99156e-06
3878025	DSTN	8.20046	7.67214	1.44225	1.05308e-07	6.01288e-06
3376677	RCOR2	7.69327	7.10528	1.50316	1.1006e-07	6.2493e-06
3980887	NONO	8.62873	8.06043	1.48278	1.10164e-07	6.2493e-06
3990512	SASH3	5.92292	6.23114	-1.23818	1.11165e-07	6.28568e-06
2930418	UST	8.43149	7.46732	1.95093	1.12034e-07	6.3144e-06
3351166	IL10RA	7.08769	7.77679	-1.61227	1.14585e-07	6.42757e-06
2353669	CD2	5.2631	5.9197	-1.57636	1.14778e-07	6.42757e-06
2495446	INPP4A	8.80253	8.17849	1.54118	1.15153e-07	6.42796e-06
2465182	TFB2M	6.82324	6.22196	1.51706	1.1622e-07	6.4605e-06
3222144	TNFSF8	5.79122	6.23789	-1.36289	1.16872e-07	6.4605e-06
3757602	DHX58	6.48999	6.78441	-1.22639	1.16973e-07	6.4605e-06
3959451	MYH9	9.34003	9.89253	-1.46663	1.17215e-07	6.4605e-06
2325192	RPL11	10.7138	10.0305	1.6058	1.23895e-07	6.79685e-06
3855868	GMIP	6.78362	7.11069	-1.25446	1.24095e-07	6.79685e-06
3442054	CHD4	10.0548	9.62193	1.34992	1.26303e-07	6.89616e-06
3636391	HOMER2 /// LOC100131860 /// HOMER2P1	8.31577	7.34178	1.96427	1.27267e-07	6.92716e-06
2843619	HNRNPAB	10.0256	9.5552	1.38546	1.3006e-07	7.05717e-06
3301512	ALDH18A1	9.58503	8.8696	1.64197	1.30683e-07	7.069e-06
2379754	SMYD2	7.86997	7.26792	1.51788	1.34531e-07	7.2475e-06
2952323	MDGA1	6.51537	6.96527	-1.36595	1.34812e-07	7.2475e-06
2475116	PLB1	6.14843	6.43168	-1.21693	1.35999e-07	7.28887e-06
2540317	PDIA6	11.6609	10.9036	1.69037	1.39717e-07	7.46522e-06
3245783	WDFY4	5.96225	6.43455	-1.38732	1.40218e-07	7.46917e-06
2365210	UCK2 /// MIR3658	9.154	8.59865	1.46952	1.41165e-07	7.48567e-06
2800026	ADAMTS16	5.6342	6.09643	-1.37767	1.41787e-07	7.48567e-06
3784783	MOCOS	5.39285	6.00803	-1.53175	1.41813e-07	7.48567e-06
2604390	ARL4C	7.6028	8.30418	-1.62606	1.42356e-07	7.4917e-06
3008108	LIMK1	7.51239	7.84164	-1.25636	1.43435e-07	7.5258e-06
3250806	ADAMTS14	6.67973	7.10703	-1.34472	1.44933e-07	7.58163e-06
2404418	FABP3	7.7365	6.75099	1.98002	1.45973e-07	7.61325e-06
3601387	PML	7.29744	7.72231	-1.34245	1.46967e-07	7.62074e-06
2854092	LIFR	9.1893	8.06833	2.17494	1.46989e-07	7.62074e-06
2527747	SLC11A1	6.5637	6.94981	-1.30687	1.47834e-07	7.63986e-06
3354731	EI24 /// EI24P2 /// EI24P3	9.39849	8.61614	1.71993	1.48232e-07	7.63986e-06
3403168	C1S	7.11936	8.48542	-2.57765	1.51101e-07	7.74667e-06
3115504	MYC	9.43315	8.51858	1.885	1.51191e-07	7.74667e-06
2997789	GPR141	4.33079	5.03946	-1.63429	1.51681e-07	7.74902e-06
2404766	SPOCD1	6.59256	6.99469	-1.32146	1.53635e-07	7.82599e-06
3963676	KIAA0930	7.44216	8.02694	-1.49981	1.56284e-07	7.93776e-06
3066436	PUS7	7.28586	6.4554	1.77826	1.5976e-07	8.08621e-06
3659931	PAPD5	7.34033	6.60436	1.66552	1.60132e-07	8.08621e-06
3016098	TRIM56	7.02893	7.29168	-1.19976	1.61117e-07	8.11247e-06
2548500	PRKD3	8.08904	7.27414	1.75918	1.62452e-07	8.15621e-06
3558270	CBLN3	6.37665	6.60493	-1.17144	1.64738e-07	8.24729e-06
3598758	SMAD6	8.18254	7.56135	1.53815	1.71039e-07	8.53828e-06
2514122	CERS6	9.09769	8.48436	1.52979	1.79162e-07	8.91829e-06
3693511	C16orf80	8.09239	7.52169	1.48524	1.84817e-07	9.17364e-06
2324856	C1QA	6.89747	7.75804	-1.81575	1.88692e-07	9.33943e-06
2793441	AADAT	7.71641	6.89004	1.77322	1.94509e-07	9.60017e-06
3964049	CELSR1	6.45026	6.79208	-1.26736	1.98703e-07	9.74693e-06
2548274	STRN	8.49755	7.90065	1.51246	1.99086e-07	9.74693e-06
3403092	PTPN6	6.75057	7.15435	-1.32296	1.99156e-07	9.74693e-06
3419471	RPL14	8.8081	8.23509	1.48762	2.00829e-07	9.80137e-06
2650538	NMD3 /// NMD3P2 /// NMD3P1	8.49592	7.91187	1.49905	2.02792e-07	9.85461e-06
3470689	ALKBH2	7.52955	7.13355	1.31586	2.03048e-07	9.85461e-06
3948640	FBLN1	7.67387	8.66033	-1.98133	2.04169e-07	9.88158e-06
3351775	TRAPPC4 /// MIR3656	8.51811	7.89517	1.54002	2.13359e-07	1.02472e-05
4019465	NKRF	6.43742	5.98896	1.36459	2.1393e-07	1.02472e-05
2840002	SPDL1	7.54	6.71759	1.76835	2.14029e-07	1.02472e-05
3301713	BLNK /// NPM1P25	5.87221	6.28066	-1.32726	2.1407e-07	1.02472e-05
3698919	GLG1	10.4641	9.87671	1.50248	2.14884e-07	1.02581e-05
2539607	MBOAT2	7.85213	7.00801	1.79517	2.1837e-07	1.03961e-05
3035223	MICALL2	7.12679	7.45034	-1.2514	2.24273e-07	1.06198e-05
2643324	SRPRB	9.45608	8.85291	1.51904	2.24284e-07	1.06198e-05
3768535	FAM20A	6.60027	7.30397	-1.62868	2.27656e-07	1.07503e-05
3721010	IGFBP4	8.78628	9.45451	-1.58912	2.28646e-07	1.07561e-05
2584134	FAP	6.1334	7.682	-2.92532	2.29011e-07	1.07561e-05
2413423	NDC1	7.2621	6.53693	1.6531	2.31151e-07	1.08275e-05
3866845	PLA2G4C	5.17052	5.51199	-1.26705	2.35874e-07	1.10192e-05
2360677	EFNA1	7.52003	7.07202	1.36415	2.39923e-07	1.11768e-05
3454841	BIN2 /// BIN2P1	4.93495	5.34606	-1.32971	2.40527e-07	1.11768e-05
3824983	PGPEP1	6.61328	6.91148	-1.2296	2.4384e-07	1.13007e-05
3352948	SORL1	5.75405	6.27388	-1.43379	2.46434e-07	1.13907e-05
2325002	KDM1A	9.28607	8.71109	1.48965	2.48266e-07	1.14451e-05
2354082	WDR3	7.57286	7.01736	1.46968	2.5295e-07	1.16304e-05
2599153	TNS1 /// LOC102723375	7.24799	7.77554	-1.44148	2.57554e-07	1.1811e-05
3133135	KAT6A	8.6013	8.11891	1.39706	2.60993e-07	1.19374e-05
3788220	ME2	8.99487	8.27029	1.65241	2.65537e-07	1.20994e-05
2382336	FBXO28	8.26237	7.62126	1.55952	2.65922e-07	1.20994e-05
2569215	ST6GAL2	6.46022	7.01081	-1.46469	2.72671e-07	1.23566e-05
2358360	ECM1	6.84352	7.43004	-1.50162	2.72989e-07	1.23566e-05
2318086	KCNAB2	6.97138	7.30431	-1.25957	2.81592e-07	1.27131e-05
2475710	LCLAT1	8.04111	7.19588	1.79655	2.86552e-07	1.29037e-05
3367338	KIF18A	6.46687	5.65958	1.74992	2.91268e-07	1.30491e-05
3870733	LILRB2 /// LILRB1 /// LILRA2 /// LILRA1	6.14745	6.4766	-1.25627	2.91274e-07	1.30491e-05
3385003	CREBZF	8.95075	8.31122	1.55782	2.94664e-07	1.31672e-05
3131741	RAB11FIP1	6.79493	6.03426	1.69427	2.97287e-07	1.32505e-05
2562685	IMMT /// IMMTP1	8.61402	8.21512	1.3185	3.05777e-07	1.35943e-05
2673345	COL7A1	7.18081	7.58743	-1.32558	3.13949e-07	1.39221e-05
3849044	MYO1F	6.51708	6.943	-1.34343	3.19402e-07	1.41045e-05
2531233	SP140 /// LOC101928789 /// SP140L	4.4499	4.8794	-1.34677	3.19675e-07	1.41045e-05
2915420	PRSS35	9.17352	7.79468	2.6006	3.21616e-07	1.41276e-05
3980078	STARD8	6.53734	6.88672	-1.27401	3.21818e-07	1.41276e-05
3716950	ADAP2	7.07462	7.72774	-1.57257	3.33472e-07	1.46026e-05
2867873	ELL2 /// ELL2P1	9.05414	8.25934	1.73484	3.368e-07	1.47114e-05
3389529	MSANTD4	8.33387	7.63157	1.6271	3.40186e-07	1.48223e-05
3448428	ASUN	7.82433	6.99579	1.77588	3.41364e-07	1.48366e-05
2461717	TOMM20 /// LOC493754	6.76676	5.96903	1.73836	3.51988e-07	1.52604e-05
2429147	DENND2C /// BCAS2	6.73978	6.08744	1.57171	3.59755e-07	1.55585e-05
3662444	NLRC5	7.03412	7.47094	-1.35361	3.65824e-07	1.57819e-05
3622934	MYEF2	7.35855	6.08781	2.41285	3.74439e-07	1.60903e-05
2725332	DCAF4L1 /// TMEM33	8.7462	8.13681	1.52562	3.74814e-07	1.60903e-05
2392584	TNFRSF14	8.05452	8.50727	-1.36865	3.90489e-07	1.66612e-05
3844978	SBNO2	7.31246	7.63675	-1.25204	3.90878e-07	1.66612e-05
2560141	MRPL53 /// CCDC142	8.65759	8.279	1.30007	3.91043e-07	1.66612e-05
3414390	SMARCD1	8.08404	7.79618	1.22083	3.91928e-07	1.66612e-05
3412345	TMEM117	7.59302	6.84894	1.6749	3.95518e-07	1.6773e-05
3680610	GSPT1 /// COX6CP1	9.51042	8.92278	1.50279	3.9895e-07	1.68451e-05
3275729	IL2RA	6.10994	6.83889	-1.65744	3.99146e-07	1.68451e-05
2844709	CNOT6	7.57717	6.91925	1.5778	4.02611e-07	1.69504e-05
3332663	CD6	6.3091	6.53389	-1.1686	4.08912e-07	1.71743e-05
3284596	PARD3	7.75017	7.20018	1.46407	4.10422e-07	1.71859e-05
3375612	RAB3IL1	6.91088	7.21994	-1.23891	4.11154e-07	1.71859e-05
3662265	NUP93	8.79722	8.36557	1.34877	4.16592e-07	1.73716e-05
3323443	PRMT3	6.84692	6.23307	1.53035	4.19203e-07	1.74258e-05
2516023	CDCA7	6.98107	6.40074	1.4952	4.20505e-07	1.74258e-05
2831124	MATR3 /// SNHG4	9.97275	9.45663	1.4301	4.20883e-07	1.74258e-05
3239760	APBB1IP	5.79769	6.54447	-1.67804	4.31113e-07	1.78071e-05
2475209	PPP1CB /// SPDYA	10.0711	9.38912	1.60438	4.33302e-07	1.78553e-05
3226844	CRAT	7.27805	7.66125	-1.30424	4.35693e-07	1.79116e-05
3351300	CD3G	4.96045	5.55532	-1.51034	4.39158e-07	1.80117e-05
2914820	BCKDHB	8.59332	7.90168	1.61511	4.43061e-07	1.80969e-05
2334191	PLK3	7.12826	7.4858	-1.28123	4.43307e-07	1.80969e-05
3889833	DOK5	7.52695	6.44768	2.11297	4.47255e-07	1.82113e-05
3373675	TNKS1BP1	7.20338	7.59443	-1.31135	4.48195e-07	1.82113e-05
3426917	METAP2	8.69702	8.05084	1.56502	4.52415e-07	1.83401e-05
2437871	SSR2	11.4754	10.9342	1.45525	4.76456e-07	1.927e-05
2523855	CTLA4	4.97523	5.32874	-1.27767	4.82482e-07	1.9415e-05
2892738	PRPF4B	8.64691	7.99677	1.56932	4.82711e-07	1.9415e-05
3655986	CORO1A /// LOC606724 /// SNX29P2	7.16933	7.62967	-1.37587	4.83376e-07	1.9415e-05
3025740	TMEM140 /// ERV3-2	5.93311	6.4457	-1.42662	4.92858e-07	1.97505e-05
3930360	RUNX1 /// LOC100506403 /// LOC101928269 /// USP25 /// CBFA2T2	8.02137	8.62661	-1.52124	5.03025e-07	2.00841e-05
3633221	COX5A	9.84614	9.40347	1.35912	5.03483e-07	2.00841e-05
3708462	ACAP1	6.34495	6.65555	-1.24023	5.10185e-07	2.02812e-05
3124537	CTSB	9.94598	10.567	-1.53798	5.10746e-07	2.02812e-05
3779756	SEH1L	8.81843	8.17683	1.56006	5.14067e-07	2.03669e-05
2511820	PKP4 /// PKP4P1	8.13859	7.58508	1.46766	5.25118e-07	2.07576e-05
3096214	VDAC3 /// VDAC3P1	9.875	9.31882	1.47036	5.28827e-07	2.0857e-05
3350850	RNF214	7.22997	6.81196	1.33609	5.32102e-07	2.09389e-05
3347615	ACAT1	7.076	6.37678	1.62363	5.34544e-07	2.09878e-05
3564250	TRIM9	5.59632	6.06383	-1.38273	5.41163e-07	2.12e-05
3797561	LAMA1	5.08377	5.38419	-1.23151	5.55577e-07	2.17138e-05
2602653	PID1	6.44214	5.90103	1.4551	5.56764e-07	2.17138e-05
3013952	ACN9	7.464	6.71072	1.68563	5.59986e-07	2.17908e-05
3382698	LRRC32 /// GUCY2EP	6.5483	7.09182	-1.45753	5.63659e-07	2.1885e-05
3693673	CNOT1	9.51899	8.94898	1.48454	5.76486e-07	2.23334e-05
2500838	POLR1B	6.97858	6.41519	1.47774	5.79599e-07	2.24043e-05
3991109	MST4	8.23702	7.44408	1.7326	5.82055e-07	2.24496e-05
3334087	NAA40	8.38026	7.9336	1.36288	5.8802e-07	2.26036e-05
3965536	MLC1	7.73121	6.97264	1.69182	5.88634e-07	2.26036e-05
3839619	SIGLEC9	6.57255	6.88524	-1.24203	5.99486e-07	2.29225e-05
3348852	DLAT	8.19282	7.67733	1.42948	5.99565e-07	2.29225e-05
3083936	AGPAT5	7.91349	7.31265	1.5166	6.01479e-07	2.29342e-05
3197140	GLIS3	5.9464	6.69835	-1.68406	6.02496e-07	2.29342e-05
2776998	KLHL8	7.48299	6.83313	1.56901	6.04039e-07	2.2943e-05
2526980	XRCC5 /// PKI55	9.73821	9.15749	1.4956	6.07507e-07	2.29989e-05
2500667	FBLN7	6.90954	7.39975	-1.40464	6.08143e-07	2.29989e-05
2344731	WDR63	3.28811	3.62956	-1.26704	6.15029e-07	2.31614e-05
3667281	SF3B3	10.3412	9.83702	1.41831	6.15091e-07	2.31614e-05
3046739	AMPH	5.60114	6.37741	-1.7127	6.17059e-07	2.31855e-05
3365249	SAAL1	6.79077	6.22953	1.47553	6.20158e-07	2.32341e-05
2673873	IMPDH2	8.90627	8.3052	1.51684	6.21011e-07	2.32341e-05
2389789	SCCPDH	7.88191	7.23707	1.56356	6.23364e-07	2.32722e-05
3188111	PTGS1	6.23061	6.6268	-1.31603	6.29285e-07	2.34432e-05
2505529	PTPN18	7.74635	8.08184	-1.2618	6.34341e-07	2.35813e-05
2544468	PTRHD1	7.18906	6.67105	1.43198	6.4293e-07	2.38498e-05
3755580	CACNB1	7.42383	7.06061	1.28629	6.59142e-07	2.43994e-05
3869237	FPR1	5.51135	6.02705	-1.42969	6.61492e-07	2.44346e-05
2688955	CD200R1	3.48235	3.92993	-1.36375	6.75472e-07	2.48984e-05
4011008	VSIG4	6.66752	7.45725	-1.72876	6.88258e-07	2.52384e-05
3095719	GOLGA7	8.89421	8.31046	1.49874	6.88335e-07	2.52384e-05
3092605	UBXN8	6.63408	6.18036	1.36957	6.90342e-07	2.52384e-05
3804143	RPRD1A	7.83746	7.28188	1.46975	6.90473e-07	2.52384e-05
3928070	CCT8 /// CCT8P1	7.77358	7.38903	1.30546	6.91931e-07	2.52389e-05
3252382	KAT6B	7.63639	7.16263	1.38872	7.12085e-07	2.59199e-05
3743763	ZBTB4	6.95832	7.30759	-1.27391	7.14756e-07	2.59536e-05
2986493	PSMB1	8.69045	8.10651	1.49893	7.15983e-07	2.59536e-05
3507710	SLC7A1	8.27442	7.74847	1.43988	7.25466e-07	2.62429e-05
3094980	HTRA4	6.38265	6.67376	-1.22358	7.31556e-07	2.64086e-05
3399545	NCAPD3	8.06717	7.4807	1.50157	7.44352e-07	2.68151e-05
3063795	GAL3ST4	7.1934	7.58563	-1.31242	7.5092e-07	2.6996e-05
2362702	DUSP23	7.32515	7.63104	-1.23618	7.57869e-07	2.71601e-05
3289031	TIMM23 /// TIMM23B	8.78021	8.15076	1.54697	7.58594e-07	2.71601e-05
3413067	PCED1B /// LOC101927116	5.35282	5.67692	-1.25189	7.63026e-07	2.7263e-05
3293280	PPA1	7.80022	7.39836	1.3212	7.65516e-07	2.72961e-05
3257098	FAS	6.87264	7.77684	-1.8715	7.71342e-07	2.74478e-05
3349293	NCAM1	9.65366	8.57371	2.11396	7.83003e-07	2.77915e-05
3408018	ETNK1 /// RPS27P22	7.84267	7.15153	1.61456	7.8418e-07	2.77915e-05
3909354	ADNP	9.78621	9.26702	1.43316	7.87452e-07	2.78509e-05
3944243	APOL6	6.4707	7.19198	-1.64865	7.91514e-07	2.7938e-05
2502300	DDX18 /// LOC101927614 /// DDX18P5 /// DDX18P1	8.36313	7.55612	1.74958	7.98911e-07	2.81423e-05
3814734	TXNL4A	7.45817	6.84742	1.52706	8.0799e-07	2.84048e-05
2550959	PREPL	8.72008	7.90637	1.75773	8.103e-07	2.84289e-05
3814063	MBP	6.20184	6.63381	-1.34907	8.16028e-07	2.85701e-05
3385042	SYTL2	7.94968	7.15304	1.73705	8.17598e-07	2.85701e-05
3846538	EEF2	11.2992	10.8482	1.36698	8.25069e-07	2.87601e-05
3343546	TMEM135	7.20512	6.43519	1.70518	8.26326e-07	2.87601e-05
3105581	CA3	8.46957	7.23424	2.35435	8.41819e-07	2.91994e-05
3550278	BDKRB2	6.41959	6.91403	-1.40877	8.42289e-07	2.91994e-05
2370123	XPR1	9.21809	8.40715	1.75436	8.48633e-07	2.92912e-05
2847292	NSUN2	9.41302	8.95204	1.37648	8.49728e-07	2.92912e-05
2914070	MYO6	8.28335	7.15243	2.18999	8.50207e-07	2.92912e-05
3333247	FADS2	9.09051	8.20172	1.85162	8.51645e-07	2.92912e-05
2905118	SRSF3	9.5593	8.81391	1.67643	8.72252e-07	2.9941e-05
2407755	MYCBP /// GJA9 /// GJA9-MYCBP	4.91225	4.63439	1.2124	8.79526e-07	3.01315e-05
2842157	HRH2	6.23761	6.56132	-1.25154	8.83411e-07	3.02054e-05
2441043	OLFML2B	8.824	9.6992	-1.83427	8.93803e-07	3.0501e-05
2523144	NOP58	9.09471	8.31773	1.71354	8.99947e-07	3.06508e-05
2477438	QPCT	7.37439	6.06916	2.47125	9.02781e-07	3.06875e-05
3563317	RPS29 /// LOC100288910	10.2682	9.42211	1.79766	9.09245e-07	3.08473e-05
3408573	LYRM5	8.14321	7.00643	2.1989	9.11449e-07	3.08621e-05
3249788	CCAR1	8.228	7.81728	1.32936	9.16025e-07	3.0957e-05
3125775	CNOT7 /// CNOT7P1	8.49642	7.77377	1.65021	9.18677e-07	3.09867e-05
3200134	MGC24103	5.38768	6.68485	-2.45746	9.22222e-07	3.10464e-05
2880361	JAKMIP2	6.13528	5.06419	2.10102	9.29607e-07	3.12348e-05
3875242	CRLS1	7.49612	6.79964	1.62054	9.31808e-07	3.12487e-05
2737318	DAPP1	4.05307	4.35653	-1.2341	9.37918e-07	3.13933e-05
3341221	MYO7A	6.23012	6.45863	-1.17162	9.44701e-07	3.15599e-05
2428501	SLC16A1	9.7794	9.02175	1.69074	9.49137e-07	3.16476e-05
2783715	MAD2L1	7.57811	6.82078	1.69035	9.5569e-07	3.18054e-05
2491935	PTCD3	8.42026	7.87773	1.45652	9.70085e-07	3.22189e-05
3354764	STT3A	11.0546	10.2901	1.69882	9.71803e-07	3.22189e-05
3293724	C10orf54	6.59183	6.84565	-1.19236	9.79305e-07	3.24061e-05
3714297	LOC100131943	6.21714	5.31095	1.87409	9.98638e-07	3.29834e-05
2728189	PAICS /// PAICSP4	8.38236	7.67031	1.63813	1.00341e-06	3.30785e-05
2826064	SRFBP1	7.43929	6.86859	1.48525	1.023e-06	3.36205e-05
2725013	UCHL1 /// LOC101927276	9.82757	8.46664	2.5685	1.0237e-06	3.36205e-05
2793401	MFAP3L /// LOC101928198	6.75856	5.93064	1.77513	1.03501e-06	3.3928e-05
3096428	FNTA /// FNTAP2	8.69088	7.91672	1.71019	1.04456e-06	3.4177e-05
2481379	GTF2A1L /// STON1-GTF2A1L /// STON1 /// FLJ46838	6.23003	5.62619	1.51976	1.04913e-06	3.42624e-05
3309215	EIF3A	9.11254	8.64586	1.38193	1.05232e-06	3.43025e-05
2485406	LGALSL	7.97334	7.38604	1.50242	1.06972e-06	3.48047e-05
2491336	KCMF1	8.80674	8.28193	1.43875	1.11003e-06	3.59899e-05
2514563	PHOSPHO2-KLHL23 /// KLHL23	6.48728	5.74497	1.67286	1.11027e-06	3.59899e-05
3426502	PLXNC1	6.74899	7.6014	-1.80551	1.1178e-06	3.6167e-05
2945882	CMAHP	5.26007	5.9045	-1.56312	1.12387e-06	3.62387e-05
3181642	COL15A1	6.99004	7.66612	-1.59779	1.12416e-06	3.62387e-05
3429365	TDG /// LOC732360	8.3792	7.95043	1.34608	1.14471e-06	3.68058e-05
3888133	CSE1L	8.6412	7.88889	1.68449	1.14597e-06	3.68058e-05
3664952	PDP2	6.63789	6.18494	1.36883	1.15833e-06	3.71345e-05
3770052	SDK2	7.74089	7.19853	1.45635	1.16272e-06	3.72071e-05
3841621	LILRB4	6.61732	7.12495	-1.42171	1.16733e-06	3.72863e-05
3820663	ILF3	9.65082	9.2457	1.3242	1.18344e-06	3.7732e-05
3010030	RSBN1L	7.99156	7.49994	1.40603	1.1924e-06	3.79458e-05
3876645	BTBD3	8.71958	8.14989	1.4842	1.19449e-06	3.79458e-05
3442706	CD163	7.1718	8.17938	-2.01054	1.20588e-06	3.82318e-05
3291151	RHOBTB1	7.90942	7.39097	1.43242	1.20787e-06	3.82318e-05
3333086	RPLP0P2	6.41679	6.83193	-1.33343	1.22303e-06	3.86417e-05
4005392	BCOR	8.30646	7.83998	1.38173	1.22794e-06	3.87268e-05
3411234	C12orf40	2.84059	3.00991	-1.12453	1.2443e-06	3.91718e-05
3085270	TNKS	8.18849	7.58869	1.5155	1.24854e-06	3.92348e-05
3419585	TMEM5	7.57986	7.24789	1.25873	1.26214e-06	3.95908e-05
2339139	INADL	6.57241	5.93406	1.55655	1.26548e-06	3.96244e-05
3555736	NDRG2	7.72873	6.97877	1.68175	1.26933e-06	3.9674e-05
2672857	SMARCC1	9.10248	8.64949	1.36888	1.27461e-06	3.97677e-05
3652011	OTOA /// LOC653786 /// LOC101060424	5.63149	5.77754	-1.10654	1.28426e-06	3.99598e-05
2646327	C3orf58	9.24405	8.54747	1.62067	1.28534e-06	3.99598e-05
2434178	MTMR11	6.3386	6.79861	-1.37556	1.28889e-06	3.99991e-05
2367743	PRDX6	10.4408	9.82769	1.52951	1.30099e-06	4.03029e-05
2516912	HOXD4 /// HOXD3 /// LOC401021	6.92125	7.15419	-1.17522	1.31173e-06	4.05639e-05
3580947	C14orf2	8.08013	7.46214	1.53473	1.32578e-06	4.0926e-05
2844203	CANX	11.0852	10.5105	1.48934	1.33525e-06	4.11456e-05
2835662	SMIM3	7.51836	7.78666	-1.20438	1.35406e-06	4.16517e-05
2386418	TBCE	7.45894	6.87684	1.49702	1.36131e-06	4.17716e-05
2644702	FAIM	7.00144	6.48586	1.42956	1.36447e-06	4.17716e-05
2478928	MTA3	7.58104	7.0642	1.43082	1.36706e-06	4.17716e-05
2377094	PFKFB2	6.15479	6.49553	-1.2664	1.36752e-06	4.17716e-05
2548776	ATL2	8.59241	7.78985	1.7442	1.38091e-06	4.2107e-05
3035990	CARD11 /// LOC102723892	5.67665	5.90664	-1.17283	1.39067e-06	4.23306e-05
2491702	USP39	8.15499	7.67433	1.39538	1.40207e-06	4.26035e-05
2908762	RUNX2	10.5682	9.97951	1.50387	1.40477e-06	4.26113e-05
3261009	KAZALD1	8.12491	7.58208	1.45682	1.42069e-06	4.29307e-05
3699757	KARS /// LOC100288358	8.11338	7.59764	1.42973	1.42192e-06	4.29307e-05
2363424	UFC1	9.0714	8.58287	1.40302	1.42267e-06	4.29307e-05
3550485	VRK1 /// LINC00618	7.44997	6.7401	1.63566	1.42967e-06	4.30676e-05
2770242	PPAT /// PPATP1	7.29575	6.50166	1.73398	1.43536e-06	4.31644e-05
3547375	GPR65	4.65744	5.26007	-1.51848	1.46247e-06	4.39042e-05
2438125	CCT3 /// LOC101927137	9.6078	9.07989	1.44184	1.46949e-06	4.39776e-05
3460198	WIF1	7.76534	6.07996	3.21625	1.46995e-06	4.39776e-05
3293887	ASCC1	7.95093	7.40419	1.46079	1.50737e-06	4.49614e-05
2961929	HMGN3	7.95781	7.4007	1.47133	1.50798e-06	4.49614e-05
3883207	PROCR	6.13266	6.40718	-1.20959	1.51978e-06	4.52361e-05
3383164	ALG8	8.44455	7.69278	1.68385	1.5389e-06	4.57273e-05
3354799	CHEK1	8.12867	7.35106	1.71429	1.55821e-06	4.62224e-05
4026925	RENBP	6.4029	6.87318	-1.38537	1.5735e-06	4.65447e-05
3464912	POC1B /// POC1B-GALNT4	6.78493	6.13826	1.56555	1.5744e-06	4.65447e-05
3443857	CLECL1	2.66827	2.96717	-1.23021	1.58484e-06	4.67743e-05
3625234	RSL24D1	8.62993	8.0502	1.49457	1.58854e-06	4.68045e-05
3886223	MYBL2	8.26898	7.69783	1.4857	1.62808e-06	4.78518e-05
2342391	TYW3	8.91707	8.35371	1.47771	1.62957e-06	4.78518e-05
3442137	LPAR5	7.1753	7.4865	-1.24074	1.6962e-06	4.9656e-05
3430129	POLR3B	7.30968	6.77298	1.45066	1.69931e-06	4.9656e-05
2903189	HLA-DRA /// HLA-DQA1	8.6308	9.58815	-1.94174	1.69954e-06	4.9656e-05
3062665	MGC72080 /// LOC102723975 /// OR7E38P /// LOC441268 /// OR7E7P /// OR7E37P /// OR7E162P /// OR7E117P /// OR7E140P /// OR7E33P /// CCZ1 /// CCZ1B /// OR7E136P /// OR7E26P /// OR7E129P /// OR7E28P /// OR7E21P /// OR7E11P /// OR7E1P /// LOC650293 /// DAPL1 /// OR7E89P /// OR7E87P /// LINC00937	9.31257	8.45281	1.81475	1.72826e-06	5.04109e-05
3944129	HMOX1	7.36868	8.15136	-1.72032	1.74547e-06	5.08282e-05
2862716	GFM2	7.21097	6.61212	1.5145	1.75169e-06	5.09244e-05
2550122	COX7A2L	10.1643	9.63986	1.4384	1.75485e-06	5.09314e-05
2738723	HADH	8.68583	8.13271	1.46725	1.78164e-06	5.16234e-05
3557209	SLC7A8	8.09522	8.9392	-1.795	1.80435e-06	5.20879e-05
3379777	MRGPRF	6.22596	6.76197	-1.44995	1.80635e-06	5.20879e-05
2702154	SSR3	9.0109	8.1637	1.79901	1.80935e-06	5.20879e-05
3860137	TYROBP	8.19092	8.8872	-1.62032	1.8096e-06	5.20879e-05
2807686	CARD6	5.71376	6.28454	-1.48532	1.82045e-06	5.22987e-05
2827525	SLC12A2 /// KDELC1 /// KDELC1P1	8.19229	7.49817	1.6179	1.82547e-06	5.22987e-05
2951674	SRPK1	8.37549	7.66048	1.64149	1.8259e-06	5.22987e-05
3570049	ERH	10.3112	9.61927	1.61541	1.83615e-06	5.25061e-05
3742351	CHRNE	5.94866	6.23303	-1.21788	1.88941e-06	5.39407e-05
2496536	RPL31 /// TBC1D8	7.8653	7.02227	1.79381	1.89324e-06	5.39619e-05
3717395	SUZ12 /// SUZ12P1	8.30236	7.48074	1.76739	1.91703e-06	5.45512e-05
3249738	HNRNPH3	8.37313	7.89009	1.39768	1.92044e-06	5.45591e-05
2618940	CTNNB1	10.5451	9.86854	1.59837	1.92966e-06	5.47322e-05
3452743	HDAC7	7.46384	7.76378	-1.23109	1.94727e-06	5.50633e-05
2353477	ATP1A1	10.5038	9.98695	1.43083	1.94764e-06	5.50633e-05
3151534	ATAD2	7.94163	7.06063	1.84166	1.96366e-06	5.5291e-05
3657193	TGFB1I1	7.70643	8.04408	-1.26369	1.96551e-06	5.5291e-05
3959350	APOL3	5.71117	6.13683	-1.34318	1.96996e-06	5.5291e-05
2523689	ABI2	7.94637	7.47259	1.38874	1.97078e-06	5.5291e-05
3388914	DCUN1D5	8.60154	7.91301	1.61164	1.97152e-06	5.5291e-05
2601021	FARSB	8.65956	7.82769	1.78	2.00059e-06	5.60167e-05
2695393	MRPL3 /// MRPL3P1	10.1801	9.4396	1.67078	2.00558e-06	5.60665e-05
3401878	NDUFA9 /// NDUFA9P1	8.8842	8.27986	1.52029	2.01887e-06	5.63476e-05
3828949	DPY19L3	7.459	6.63659	1.76836	2.0341e-06	5.65937e-05
2931763	ESR1	5.81301	6.05109	-1.17942	2.03416e-06	5.65937e-05
2984573	SFT2D1 /// LOC102724169	8.14056	7.56628	1.48893	2.04956e-06	5.69315e-05
2327338	XKR8	7.27515	7.4956	-1.1651	2.05588e-06	5.70164e-05
3190796	PHYHD1	5.98837	6.4158	-1.34484	2.08549e-06	5.76159e-05
3942472	TCN2	7.07957	7.49307	-1.33191	2.08727e-06	5.76159e-05
2536531	FARP2	7.42287	6.90844	1.42843	2.08739e-06	5.76159e-05
3718191	CCL8	5.09452	5.93842	-1.79489	2.10883e-06	5.81158e-05
2408955	TMSB4XP1	4.65134	5.04972	-1.31803	2.1196e-06	5.83207e-05
7385547	CCL2	6.35379	7.15611	-1.74391	2.1271e-06	5.8435e-05
3149843	RAD21	9.32169	8.5715	1.68202	2.16525e-06	5.93872e-05
2405152	SYNC	6.12607	6.54265	-1.33476	2.16856e-06	5.93872e-05
3335465	SIPA1	6.8387	7.11871	-1.2142	2.19091e-06	5.99054e-05
3862018	RPS16 /// ZNF90	8.88337	8.52052	1.28597	2.22942e-06	6.07746e-05
2419235	FUBP1	9.89692	9.26494	1.54969	2.23191e-06	6.07746e-05
2558924	TEX261 /// LOC101927750	8.75979	8.27838	1.3961	2.23313e-06	6.07746e-05
2694644	CNBP	10.376	9.92944	1.36278	2.25192e-06	6.11907e-05
3971219	CNKSR2	5.99104	4.99189	1.99881	2.25993e-06	6.12095e-05
3886050	SRSF6	8.56121	8.14366	1.33565	2.26126e-06	6.12095e-05
2868523	CHD1	7.36229	6.72367	1.55683	2.26312e-06	6.12095e-05
2720251	NCAPG	8.31868	7.47448	1.79527	2.28284e-06	6.16472e-05
3426215	MRPL42	8.97501	7.9813	1.99129	2.33224e-06	6.28841e-05
3023246	IRF5	5.99586	6.22875	-1.17519	2.34534e-06	6.31398e-05
3348891	C11orf57	7.25569	6.71547	1.45419	2.35229e-06	6.32295e-05
3154002	KCNQ3	5.7192	5.96904	-1.18907	2.36648e-06	6.35132e-05
3108489	LAPTM4B	9.88798	9.06311	1.77137	2.3939e-06	6.41507e-05
3022465	SND1	10.0724	9.58134	1.40548	2.41925e-06	6.47308e-05
2597409	LANCL1	7.93466	7.29927	1.55335	2.42539e-06	6.47957e-05
3259888	UBTD1	7.81651	8.05896	-1.183	2.43226e-06	6.48129e-05
2519577	COL3A1	10.5086	11.8146	-2.47261	2.43384e-06	6.48129e-05
2881239	PDGFRB	8.42756	9.15737	-1.65842	2.43716e-06	6.48129e-05
3861617	HNRNPL /// HNRNPLP2 /// HNRNPLP1	10.0698	9.68667	1.30413	2.44143e-06	6.48277e-05
3645555	TNFRSF12A	7.99426	8.49183	-1.41183	2.44669e-06	6.48687e-05
3359751	ZNF195	7.723	7.01113	1.63793	2.47617e-06	6.55509e-05
2527856	RQCD1	8.50805	7.9166	1.50676	2.48376e-06	6.56524e-05
3407793	PYROXD1	5.66328	5.06709	1.51173	2.51561e-06	6.63939e-05
3656760	STX4	7.55967	7.94877	-1.30957	2.54332e-06	6.69761e-05
3607537	FANCI	8.53158	7.77883	1.685	2.54534e-06	6.69761e-05
2540210	NOL10	7.13469	6.63245	1.41642	2.56698e-06	6.73946e-05
3966891	XG /// XGY2	6.10818	6.81912	-1.63686	2.56896e-06	6.73946e-05
3979762	HEPH	5.41944	6.39967	-1.97279	2.61058e-06	6.8384e-05
3838556	FLT3LG	7.54643	7.78875	-1.1829	2.62007e-06	6.85298e-05
3294159	P4HA1 /// RPL17P50	9.6678	8.64616	2.03022	2.62447e-06	6.85422e-05
3991698	HPRT1	8.70716	8.03917	1.58886	2.6366e-06	6.87561e-05
3845681	MOB3A	7.67473	7.96877	-1.22607	2.64937e-06	6.89863e-05
2826550	CSNK1G3 /// KRT18P16	7.48097	6.8315	1.56859	2.68127e-06	6.9713e-05
2573786	NIFK /// RPL12P15	8.53446	8.07458	1.37542	2.69592e-06	6.99898e-05
2904563	DEF6	6.3523	6.61551	-1.20015	2.72543e-06	7.06509e-05
2459866	NUP133	7.05832	6.55753	1.415	2.74952e-06	7.11697e-05
2749011	TDO2	4.68354	5.75123	-2.09608	2.75626e-06	7.12387e-05
2680591	LRIG1	6.37293	6.90254	-1.44354	2.78502e-06	7.18758e-05
2561955	SUCLG1	8.43808	8.01673	1.33919	2.78936e-06	7.18816e-05
3421446	CPSF6	8.89637	8.36093	1.44938	2.81118e-06	7.23371e-05
3304746	USMG5	8.57172	7.89625	1.59712	2.82289e-06	7.25318e-05
3012213	FZD1	7.06691	7.3773	-1.24004	2.84683e-06	7.30393e-05
3542275	SMOC1	6.39706	6.91079	-1.42774	2.8571e-06	7.31235e-05
2404546	COL16A1	8.34908	9.05527	-1.6315	2.85848e-06	7.31235e-05
3087501	ZDHHC2	7.20677	6.47919	1.65586	2.86648e-06	7.3221e-05
3046444	SFRP4	7.30256	8.84029	-2.90337	2.88009e-06	7.33497e-05
3683018	RPS15A /// RPS15AP1	7.20064	6.69585	1.41891	2.88363e-06	7.33497e-05
3344897	MED17	7.66079	7.09557	1.47962	2.88411e-06	7.33497e-05
2351687	CHI3L2 /// DENND2D	4.99448	5.57807	-1.49858	2.90769e-06	7.38417e-05
3806689	HDHD2 /// IER3IP1	7.85027	7.35241	1.41211	2.9557e-06	7.49521e-05
3720921	RARA /// BCOR	6.95515	7.26863	-1.2427	2.96734e-06	7.51383e-05
2904946	MAPK13	6.69649	7.17311	-1.39148	2.97331e-06	7.51584e-05
3828887	ZNF507	7.73363	6.97169	1.69577	2.97674e-06	7.51584e-05
3625052	WDR72	6.20418	4.58794	3.06575	3.02696e-06	7.63162e-05
2735129	IBSP	11.2624	9.39516	3.64825	3.04097e-06	7.64845e-05
3656904	FUS /// NDUFA3P6	10.2914	10.0251	1.20269	3.04239e-06	7.64845e-05
2547386	DPY30	8.2498	7.62906	1.53766	3.04995e-06	7.65644e-05
3634852	RASGRF1	5.09171	5.31509	-1.16747	3.06572e-06	7.68497e-05
2370991	DHX9 /// DHX9P1	8.83338	8.26895	1.4788	3.07097e-06	7.68711e-05
3908358	SULF2	7.2842	8.04847	-1.6985	3.07852e-06	7.69497e-05
2519140	ZC3H15 /// MED28P3	8.18144	7.69052	1.40534	3.11057e-06	7.76398e-05
3476457	NCOR2	7.90597	8.26078	-1.27882	3.1154e-06	7.76495e-05
3742783	NLRP1 /// LOC728392 /// LOC101928044	6.9088	7.41258	-1.41793	3.12362e-06	7.77175e-05
2719617	BST1	6.32055	6.62548	-1.23535	3.12703e-06	7.77175e-05
2324743	ZBTB40	7.54072	7.14612	1.31458	3.14702e-06	7.81034e-05
3161082	CD274	3.77231	4.37733	-1.521	3.17795e-06	7.86003e-05
2361342	SEMA4A	6.4279	6.7109	-1.21672	3.17852e-06	7.86003e-05
2320392	DRAXIN	6.00092	6.42305	-1.3399	3.18054e-06	7.86003e-05
2836738	LARP1	9.73611	9.36912	1.28966	3.2019e-06	7.90163e-05
3830993	HCST	5.94872	6.40022	-1.36746	3.22347e-06	7.94365e-05
3347831	DDX10 /// DDX10P2	8.3297	7.68438	1.56409	3.233e-06	7.94428e-05
2461891	B3GALNT2	8.14388	7.76579	1.29962	3.2337e-06	7.94428e-05
2463425	FH /// FHP1	6.99573	6.51795	1.39259	3.23737e-06	7.94428e-05
3347234	AASDHPPT	7.82472	7.16689	1.57771	3.26621e-06	8.00382e-05
3293435	PRF1	6.03827	6.29395	-1.1939	3.31355e-06	8.10846e-05
2691575	POLQ	6.36598	5.82691	1.45304	3.3316e-06	8.14122e-05
2858592	DEPDC1B	7.60906	6.97889	1.54774	3.34971e-06	8.16623e-05
2374956	TIMM17A	7.60012	7.01757	1.49749	3.35118e-06	8.16623e-05
3393479	FXYD6 /// FXYD6-FXYD2	9.21516	8.47824	1.66662	3.36302e-06	8.18366e-05
3217194	TBC1D2	6.60356	6.91522	-1.24114	3.37476e-06	8.2008e-05
3876142	ANKEF1 /// LOC101929371	5.13823	4.4425	1.6197	3.38443e-06	8.21288e-05
3329904	NDUFS3	9.14676	8.76276	1.30496	3.42737e-06	8.28343e-05
3719702	MRPL45 /// MRPL45P2	9.1102	8.47756	1.5504	3.42807e-06	8.28343e-05
2840036	DOCK2	6.24349	6.89524	-1.57107	3.43078e-06	8.28343e-05
2997875	NME8	2.85417	3.10201	-1.18743	3.43247e-06	8.28343e-05
2642325	ATP2C1	8.69659	8.11321	1.49835	3.44559e-06	8.30364e-05
3863435	POU2F2	6.33713	6.58324	-1.186	3.49699e-06	8.4159e-05
3002640	EGFR /// LOC102723622	6.99397	7.70156	-1.63307	3.55841e-06	8.52385e-05
2378121	TRAF3IP3	5.06102	5.38401	-1.25092	3.56162e-06	8.52385e-05
3391093	ALG9	8.37665	7.72499	1.57098	3.56261e-06	8.52385e-05
3401804	RAD51AP1	7.624	6.82683	1.73769	3.56361e-06	8.52385e-05
3413950	SPATS2 /// LOC100335030	8.54956	8.06033	1.4037	3.56624e-06	8.52385e-05
2635741	CD96	4.93345	5.36708	-1.35063	3.60095e-06	8.59507e-05
2464499	HNRNPU /// HNRNPUP1 /// HNRNPU-AS1	9.51486	9.1748	1.26582	3.60949e-06	8.6037e-05
3638068	DET1	7.18241	6.5899	1.50787	3.61449e-06	8.60386e-05
3985218	ARMCX5 /// ARMCX5-GPRASP2	6.46118	6.0325	1.346	3.69485e-06	8.78318e-05
2948630	IER3	7.38027	7.99547	-1.53177	3.70453e-06	8.79423e-05
3867443	HSD17B14	6.52472	7.02516	-1.41464	3.72383e-06	8.82806e-05
3322904	TMEM86A	6.18947	6.52303	-1.26012	3.76187e-06	8.90615e-05
2390050	NLRP3	5.64039	5.90767	-1.20353	3.76814e-06	8.90893e-05
3413278	TMEM106C	8.16835	7.45	1.64529	3.8031e-06	8.96057e-05
3969081	TLR7 /// PSMA6P2	5.84844	6.36991	-1.43541	3.8048e-06	8.96057e-05
2836518	GALNT10	7.42938	7.83982	-1.32909	3.80537e-06	8.96057e-05
2783916	TNIP3	3.60446	3.82531	-1.16542	3.91658e-06	9.21004e-05
3919101	KCNE2	4.42619	4.85216	-1.34347	3.93277e-06	9.23567e-05
3319137	PPFIBP2 /// LOC102723874	8.29688	7.59125	1.63086	3.95761e-06	9.28152e-05
2824089	EPB41L4A-AS1	8.36223	7.80818	1.4682	3.96635e-06	9.28956e-05
3250486	COL13A1	7.42876	6.92276	1.4201	4.02514e-06	9.41463e-05
3239584	MYO3A	5.29092	4.06712	2.33561	4.03379e-06	9.42223e-05
3896524	TRMT6	8.15647	7.73033	1.34363	4.04073e-06	9.42584e-05
2398706	MFAP2	8.5975	9.37255	-1.71125	4.07489e-06	9.49287e-05
4015397	TSPAN6	7.82532	7.06309	1.69612	4.09304e-06	9.52167e-05
3367965	IMMP1L /// LOC100506734	6.16861	5.62693	1.45567	4.09816e-06	9.52167e-05
3090922	PPP2R2A	8.1426	7.58447	1.47236	4.12342e-06	9.56557e-05
3141755	HEY1	8.16191	7.34052	1.76711	4.128e-06	9.56557e-05
2828856	HSPA4	8.5557	7.98697	1.48322	4.16498e-06	9.63847e-05
3835726	BCL3 /// MIR8085	7.32954	7.67587	-1.27132	4.17206e-06	9.64151e-05
3607275	ISG20	6.69947	6.99419	-1.22665	4.17733e-06	9.64151e-05
2878437	CD14	8.21499	9.01705	-1.74359	4.23535e-06	9.76253e-05
3436571	AACS /// LOC100129380 /// AACSP1	7.43427	7.06434	1.29229	4.26581e-06	9.80814e-05
3845899	TIMM13	8.35229	7.95427	1.3177	4.26636e-06	9.80814e-05
2458742	LIN9	5.79647	5.38157	1.33321	4.31163e-06	9.89212e-05
3456688	GPR84	6.00345	6.40236	-1.31851	4.31422e-06	9.89212e-05
3021123	ING3	7.4131	6.89993	1.42718	4.36921e-06	0.000100051
2815965	HMGCR	7.69787	7.01264	1.60796	4.40488e-06	0.000100736
2489035	DGUOK	7.60418	7.24428	1.28334	4.43996e-06	0.000101405
3407926	CMAS	7.57761	7.0089	1.4832	4.45345e-06	0.000101543
2767378	ATP8A1	6.84378	5.92176	1.89477	4.45762e-06	0.000101543
2407191	GNL2	8.93829	8.43569	1.41677	4.53813e-06	0.000103242
3771068	TRIM47	7.19932	7.41918	-1.16463	4.55352e-06	0.000103366
2876213	CDKN2AIPNL	5.63146	5.38511	1.1862	4.5567e-06	0.000103366
3571944	LTBP2	6.88985	7.41865	-1.44272	4.56129e-06	0.000103366
2589214	PRKRA	8.10838	7.50756	1.51657	4.57911e-06	0.000103635
3611126	MEF2A /// MEF2AP1 /// HNRNPA1P54	9.95561	9.294	1.58184	4.59282e-06	0.000103811
2551924	CALM2 /// CALM1 /// CALM3 /// LOC101927043	8.87176	8.03954	1.78042	4.6164e-06	0.000104145
3381682	COA4	7.43487	7.08097	1.27801	4.61953e-06	0.000104145
2647647	TSC22D2	8.23249	7.78863	1.36024	4.67225e-06	0.000105138
2497252	SLC9A2	5.95258	5.03897	1.88376	4.67738e-06	0.000105138
2888485	HK3	6.38335	6.58417	-1.14936	4.68161e-06	0.000105138
2705706	TNFSF10	5.73229	6.55843	-1.77294	4.71373e-06	0.000105647
3351531	ARCN1	9.78928	9.19011	1.51484	4.71639e-06	0.000105647
2970532	HDAC2	8.43625	7.85713	1.49394	4.72796e-06	0.000105771
3829768	UBA2 /// WTIP	8.97005	8.34791	1.53916	4.7586e-06	0.00010632
3671873	USP10	8.50766	7.97573	1.44586	4.83165e-06	0.000107759
3418007	SHMT2	9.22411	8.6393	1.49984	4.83532e-06	0.000107759
4037595	ND1 /// MTND1P23 /// MED13L /// RUSC2	13.0214	12.7231	1.22967	4.87573e-06	0.000108383
3671935	CRISPLD2	7.16878	8.07896	-1.87928	4.87574e-06	0.000108383
3944404	APOL1	5.94161	6.70298	-1.6951	4.97775e-06	0.00011051
3603408	PSMA4	9.01661	8.2601	1.68939	5.01567e-06	0.00011121
2962113	ELOVL4	6.56794	5.8742	1.61747	5.0237e-06	0.000111238
2417362	DIRAS3	6.03492	6.55713	-1.43616	5.02963e-06	0.000111238
3535780	PTGER2	5.78099	6.38685	-1.52188	5.06389e-06	0.000111854
2701081	P2RY12	4.29501	4.5438	-1.18822	5.07968e-06	0.000112061
3457275	MMP19	5.77368	6.50432	-1.65937	5.1095e-06	0.000112547
2403446	PTAFR	6.32737	6.91794	-1.50584	5.1146e-06	0.000112547
3870824	LAIR1 /// LAIR2	7.00106	7.68067	-1.60171	5.14784e-06	0.000113136
3337618	PPP6R3	9.27573	8.82103	1.3705	5.15541e-06	0.00011316
3757917	PTRF	7.19585	7.81895	-1.54018	5.16547e-06	0.000113188
3969115	TLR8	4.91394	5.28286	-1.29139	5.16965e-06	0.000113188
2548970	SRSF7	8.98024	8.4855	1.40906	5.21228e-06	0.000113902
3240987	MAP3K8	6.29913	6.73316	-1.351	5.21529e-06	0.000113902
2834863	ABLIM3	6.54722	6.90661	-1.28289	5.24363e-06	0.000114378
3105033	CHMP4C	7.27919	6.41771	1.81691	5.26675e-06	0.000114714
2886595	LCP2	7.32641	7.869	-1.45658	5.27217e-06	0.000114714
3531163	COCH	6.02129	4.74573	2.42094	5.28239e-06	0.000114734
3665049	CES4A	5.23157	5.50926	-1.21225	5.28913e-06	0.000114734
2879739	GRXCR2 /// PRELID2	6.41728	6.03678	1.30179	5.29281e-06	0.000114734
2979871	SYNE1	5.97273	6.38229	-1.32828	5.33408e-06	0.000115486
2458017	NVL	7.66594	7.27713	1.30931	5.34282e-06	0.000115532
2512701	PSMD14	9.07868	8.39385	1.60752	5.4309e-06	0.000117291
3666566	CIRH1A	8.75935	8.1122	1.56607	5.44845e-06	0.000117525
2835960	G3BP1	10.058	9.60966	1.3645	5.46507e-06	0.000117738
3296512	POLR3A	7.47694	7.15977	1.24589	5.48367e-06	0.000117926
2717688	HTRA3	7.4679	7.92304	-1.37091	5.48727e-06	0.000117926
2931391	MTHFD1L /// LOC100996643 /// LOC101928195 /// LOC102724580 /// ARL4A /// ARL4P /// LOC286297 /// LOC100133920 /// LOC101929583	7.97198	7.59451	1.29906	5.50313e-06	0.00011807
3339382	FOLR2	7.57245	8.28797	-1.64207	5.51462e-06	0.00011807
3379390	SUV420H1	7.8536	7.33025	1.43729	5.51543e-06	0.00011807
3860101	NFKBID	6.71318	6.93833	-1.1689	5.52102e-06	0.00011807
3300115	PPP1R3C	8.28596	7.4996	1.72472	5.55339e-06	0.000118594
3293244	SAR1A	9.47101	9.03429	1.35352	5.56032e-06	0.000118594
3982612	GPR174	4.19766	4.93119	-1.66271	5.56589e-06	0.000118594
2633773	TFG	9.18897	8.5432	1.56457	5.64032e-06	0.000119982
3629811	DENND4A /// LOC646358 /// DNAJB14	7.77332	7.07442	1.62327	5.64474e-06	0.000119982
3062576	ASNS /// RPS3AP29 /// RPS3AP35 /// RPS3AP34 /// ASNSP1	8.5881	8.02907	1.47328	5.71303e-06	0.000121286
3453882	MCRS1	7.2849	7.04594	1.18014	5.72755e-06	0.000121446
4037638	ATP8 /// ATP6 /// COX3 /// LOC101929612 /// MTATP6P1 /// SLC12A1 /// MYBPC3	10.0486	9.60428	1.36068	5.73972e-06	0.000121557
3474372	PXN /// OLFML2A	8.06502	8.45384	-1.30932	5.79057e-06	0.000122485
3987996	PLS3 /// ASS1P5	10.1034	9.45252	1.5701	5.81211e-06	0.000122752
3874402	HSPA12B	6.78492	7.12117	-1.26247	5.81721e-06	0.000122752
3448975	ERGIC2	7.60277	6.76358	1.78905	5.85373e-06	0.000123373
3235461	CDC123	8.54147	8.04895	1.4069	5.90998e-06	0.000124409
3906160	CHD6	8.34275	7.95855	1.30514	5.96706e-06	0.000125459
2553970	PNPT1 /// PNPT1P1	8.09033	7.36497	1.65331	5.9836e-06	0.000125656
2341083	GADD45A	7.00565	7.55151	-1.45989	6.00576e-06	0.00012597
3690154	NETO2	8.00101	7.26009	1.67124	6.03379e-06	0.000126406
3453177	KANSL2	7.94414	7.5002	1.36032	6.06132e-06	0.00012683
3162529	LURAP1L	5.89889	6.51497	-1.5327	6.07964e-06	0.000127062
2636272	GTPBP8	6.49493	6.03918	1.3715	6.08692e-06	0.000127062
2450501	KIF21B	6.56577	6.90528	-1.26532	6.11599e-06	0.000127516
2645275	SLC25A36	7.21251	6.49698	1.64208	6.17422e-06	0.000128457
3920850	KCNJ15	5.90265	6.50935	-1.52277	6.17584e-06	0.000128457
3894727	SIRPB1 /// SIRPA /// SIRPG /// SIRPAP1	5.34488	5.60248	-1.19549	6.2055e-06	0.000128921
2830638	KIF20A	7.65229	6.9836	1.58964	6.21566e-06	0.000128979
2324884	C1QB	7.20926	7.7257	-1.43043	6.23678e-06	0.000129262
2695941	TOPBP1	8.36061	7.81659	1.45803	6.24411e-06	0.000129262
2406783	CSF3R	6.22605	6.52687	-1.23184	6.31297e-06	0.000130533
2939814	RPP40	6.14632	5.60721	1.45307	6.33382e-06	0.000130809
3045570	TBX20	6.49575	5.91639	1.49419	6.3505e-06	0.000130999
2882897	GEMIN5	7.13858	6.61384	1.43867	6.40308e-06	0.000131928
3140640	STAU2 /// LOC729696	6.95975	6.40299	1.47096	6.44073e-06	0.000132485
3815834	DAZAP1	8.38062	8.14969	1.17359	6.44527e-06	0.000132485
2429277	CSDE1 /// NRAS	10.9533	10.4193	1.44789	6.46368e-06	0.000132707
3337168	GSTP1	9.71219	9.11501	1.51275	6.50245e-06	0.000133346
2607110	HDLBP	10.8107	10.2444	1.48075	6.53567e-06	0.00013387
3400236	B4GALNT3	7.99905	7.37187	1.54455	6.54759e-06	0.000133957
2657025	RTP4	6.41677	6.88943	-1.38766	6.56458e-06	0.000134148
3382948	CLNS1A	8.57877	8.1795	1.31885	6.61176e-06	0.000134847
2477598	RMDN2	5.8001	5.21425	1.50092	6.61426e-06	0.000134847
3386638	SLC36A4	7.62387	6.98476	1.55737	6.64427e-06	0.000135301
3113352	COL14A1	6.70035	7.86352	-2.23949	6.65685e-06	0.000135362
2950307	HLA-DOA	6.66501	6.929	-1.20079	6.66274e-06	0.000135362
3656223	ITGAL	6.09266	6.49106	-1.31805	6.70688e-06	0.000136101
3771800	SRSF2 /// MIR636	9.92285	9.41147	1.42541	6.78646e-06	0.000137251
3015216	COPS6	9.58655	9.12445	1.37754	6.78729e-06	0.000137251
3442024	NOP2	8.19684	7.72175	1.39001	6.79399e-06	0.000137251
2700727	SERP1 /// LOC101928061	9.06021	8.58176	1.39324	6.79499e-06	0.000137251
3420079	LEMD3	7.26663	6.80569	1.37643	6.83889e-06	0.000137978
3666897	WWP2	8.49808	7.94879	1.46336	6.91554e-06	0.000139364
3431483	ATP2A2	9.76489	9.24097	1.43786	6.98621e-06	0.000140474
3350830	TAGLN /// PCSK7	7.37585	8.10191	-1.65411	6.98868e-06	0.000140474
3416522	COPZ1	9.76472	9.13938	1.54258	6.99478e-06	0.000140474
3495076	NDFIP2	6.59133	5.9732	1.53489	7.02385e-06	0.000140766
3320301	CTR9	7.91935	7.45201	1.38256	7.02542e-06	0.000140766
3296981	ZCCHC24	7.4846	7.8536	-1.29146	7.15291e-06	0.000143157
3864551	PLAUR	7.30995	7.8887	-1.49355	7.17038e-06	0.000143342
3895075	IDH3B	8.67992	8.21782	1.37755	7.20149e-06	0.000143799
3913960	HELZ2	7.0289	7.3025	-1.20882	7.23798e-06	0.000144363
3962401	NFAM1	6.92552	7.13631	-1.15732	7.26195e-06	0.000144676
3352130	RNF26	8.12206	7.6858	1.3531	7.38854e-06	0.00014703
2662087	SRGAP3 /// RAF1	6.10857	6.52786	-1.33726	7.4024e-06	0.000147139
2408499	SCMH1	8.74319	8.31557	1.34501	7.44952e-06	0.000147907
3334224	STIP1	9.95324	9.42928	1.4379	7.46165e-06	0.00014798
2638886	FAM162A	7.75155	7.158	1.50895	7.51883e-06	0.000148944
2424148	ALG14	7.75852	7.24336	1.42916	7.62759e-06	0.000150928
3754469	ACACA	8.01995	7.47557	1.45839	7.65656e-06	0.00015133
2365872	RCSD1	6.81476	7.03382	-1.16398	7.67978e-06	0.000151617
2825629	TNFAIP8	5.88786	6.15755	-1.20555	7.71218e-06	0.000152085
2352804	OLFML3	7.74683	8.55472	-1.75064	7.76318e-06	0.000152862
3447694	BCAT1	8.77731	8.05617	1.64848	7.76908e-06	0.000152862
3923257	PDXK	8.04547	8.40377	-1.28191	7.81963e-06	0.000153683
3722338	IFI35	6.97275	7.48195	-1.42326	7.88381e-06	0.000154771
2872848	LOX	9.2242	8.22396	2.00034	7.92136e-06	0.000155333
2622970	DOCK3	6.65321	5.79285	1.8155	8.12109e-06	0.000159071
2822492	C5orf30	6.08413	5.63604	1.36423	8.22674e-06	0.00016096
3476012	MPHOSPH9	7.70852	7.06427	1.56292	8.24406e-06	0.000161119
3595979	CCNB2	7.55142	6.68495	1.8232	8.28079e-06	0.000161656
3875195	MCM8	7.21745	6.54871	1.58968	8.29669e-06	0.000161785
2647015	AGTR1	5.80519	6.42531	-1.53701	8.33516e-06	0.000162355
3178545	C9orf47 /// S1PR3	8.42659	7.75189	1.59627	8.41558e-06	0.000163437
3105777	WWP1 /// WWP1P1	9.35489	8.64608	1.63445	8.4201e-06	0.000163437
3352070	CBL	8.32512	7.83799	1.40166	8.42769e-06	0.000163437
3327166	C11orf74	6.54598	5.8556	1.6137	8.42818e-06	0.000163437
2719656	CD38	5.70482	6.01452	-1.23945	8.4771e-06	0.000164138
3558145	CIDEB	5.75648	6.03545	-1.21333	8.4831e-06	0.000164138
3813297	CYB5A	8.69512	7.90481	1.72944	8.52294e-06	0.000164726
3471819	NAA25	7.63789	7.08536	1.46666	8.56932e-06	0.000165367
3648412	SNX29P1 /// SNX29 /// LOC101929304 /// SNX29P2	6.5944	6.889	-1.22655	8.57501e-06	0.000165367
2606574	NDUFA10	8.36704	8.00198	1.28793	8.61396e-06	0.000165935
3211579	TLE1	7.99289	7.52513	1.38296	8.63871e-06	0.000166007
2897576	E2F3	7.9504	7.39343	1.47118	8.64448e-06	0.000166007
2434129	HIST2H2AB	10.0716	9.2093	1.8179	8.66203e-06	0.000166007
4011844	IL2RG /// CXorf65	5.66764	6.34035	-1.59407	8.66425e-06	0.000166007
3337749	GAL	6.98418	5.85807	2.18268	8.66519e-06	0.000166007
3388631	TMEM123	10.0512	9.27785	1.70926	8.72983e-06	0.000167062
2452348	DSTYK	7.35165	6.84502	1.42073	8.76913e-06	0.00016763
3142519	ZFAND1	8.10116	7.45971	1.5599	8.84413e-06	0.000168737
3420497	HELB	6.80426	6.38007	1.34182	8.84631e-06	0.000168737
2452948	IL10	4.81289	5.05501	-1.18273	8.93446e-06	0.000170232
2962383	FAM46A /// LOC101928742	9.07225	8.63267	1.3562	9.00562e-06	0.000171343
2834093	TCERG1	8.17243	7.69073	1.39639	9.01238e-06	0.000171343
3031624	TMEM176A	6.48534	7.02588	-1.45451	9.02446e-06	0.000171386
3400730	CACNA1C	6.64736	7.30987	-1.58283	9.0666e-06	0.000172
2877508	HSPA9 /// HSPA9P1	9.60908	9.17372	1.35225	9.08154e-06	0.000172096
2555830	TMEM17	5.90624	5.47026	1.35283	9.11096e-06	0.000172467
2624074	GNL3 /// SNORD19B	8.55913	8.09978	1.37492	9.13228e-06	0.000172683
2401347	TCEA3	9.17927	8.45464	1.65247	9.14408e-06	0.000172719
3911814	SLMO2 /// SLMO2-ATP5E	8.51366	7.69822	1.75984	9.16219e-06	0.000172875
2852237	GOLPH3	9.59319	9.09307	1.41433	9.27329e-06	0.000174782
3219547	IKBKAP	8.4177	7.86113	1.47077	9.38354e-06	0.000176669
2888243	KIAA1191	8.18519	7.6564	1.44272	9.4586e-06	0.000177891
2377332	CR1 /// CR1L	4.54018	5.0614	-1.43517	9.51558e-06	0.00017877
3693533	CSNK2A2	8.1403	7.72147	1.33684	9.58878e-06	0.000179952
3339406	FOLR1	7.04208	6.50029	1.45578	9.60308e-06	0.000180027
3442941	C3AR1	6.50222	7.27083	-1.70363	9.6259e-06	0.000180113
2703377	B3GALNT1	7.28125	6.63832	1.5615	9.62828e-06	0.000180113
3903361	AHCY	8.60383	8.13049	1.38832	9.70592e-06	0.000181371
3565303	CNIH1	8.44096	8.04313	1.31752	9.72873e-06	0.000181603
3158011	PARP10	7.26939	7.52312	-1.19229	9.74697e-06	0.000181673
3065546	DPY19L2P2 /// DPY19L2 /// DPY19L2P1 /// LOC101928208 /// DPY19L2P3	7.31223	6.132	2.26613	9.75328e-06	0.000181673
2571075	ANAPC1 /// ANAPC1P1 /// LOC100996909 /// LOC730268 /// LOC102724642 /// LOC101930543 /// LOC101930107 /// LOC285074 /// LOC102723437	8.83161	8.28866	1.45695	9.7751e-06	0.000181759
2474977	FOSL2	9.08534	9.61033	-1.43892	9.77869e-06	0.000181759
4027302	DNASE1L1 /// RPL10	6.96173	7.24912	-1.22043	9.85547e-06	0.000182991
2807621	PTGER4	6.85779	7.26707	-1.32802	9.94454e-06	0.00018438
3608298	BLM	6.38453	5.7121	1.59375	9.95137e-06	0.00018438
2866543	CETN3	6.38098	5.86989	1.42513	9.99052e-06	0.000184909
2477203	VIT	6.82905	5.87177	1.94165	1.00094e-05	0.000185063
2476075	SPAST	7.78794	7.28165	1.4204	1.01246e-05	0.000186994
3828067	PLEKHF1	6.72896	7.22659	-1.41189	1.01612e-05	0.00018722
2839671	RARS	8.73781	8.05471	1.60558	1.0168e-05	0.00018722
3072435	TMEM209	8.35759	7.65457	1.6279	1.01689e-05	0.00018722
3891530	PHACTR3	6.4468	6.70122	-1.19286	1.02289e-05	0.000188126
2562867	RNF103 /// CHMP3 /// RNF103-CHMP3	8.24701	7.80997	1.35382	1.02764e-05	0.0001888
3578089	SYNE3	6.93911	7.26932	-1.2572	1.03699e-05	0.000190318
3092808	NRG1	5.65174	5.90349	-1.19066	1.03957e-05	0.000190577
3401438	PRMT8	4.02912	4.32179	-1.2249	1.04058e-05	0.000190577
3538624	SIX6	7.02748	7.26939	-1.18256	1.04518e-05	0.000191219
3186123	ORM1 /// ORM2	3.7183	4.1191	-1.32024	1.05293e-05	0.000192434
2539869	YWHAQ	11.3925	10.9383	1.36998	1.05996e-05	0.000193357
3809671	NARS	9.82243	9.24181	1.4955	1.06019e-05	0.000193357
3766861	POLG2	7.31361	6.80369	1.42398	1.06162e-05	0.000193417
3504434	XPO4	7.20951	6.6233	1.50129	1.06304e-05	0.000193474
3841574	LILRB1 /// LILRA3 /// LILRB2 /// LILRB5	4.30636	4.75853	-1.36809	1.06854e-05	0.000194271
2715016	FGFR3	8.17874	7.555	1.54086	1.07852e-05	0.000195883
3105467	E2F5	5.11297	4.60201	1.425	1.08806e-05	0.000197411
3944690	CYTH4	7.08527	7.6836	-1.51396	1.09403e-05	0.000198287
3244488	RASSF4	6.74803	7.3625	-1.53099	1.09697e-05	0.000198615
3623683	GABPB1 /// FLJ10038	7.41468	6.82399	1.50597	1.10008e-05	0.000198707
2525852	RPE /// LOC101928020 /// RPEL1	7.89045	7.13818	1.68443	1.10134e-05	0.000198707
3443868	CD69	4.30867	5.00956	-1.62551	1.1017e-05	0.000198707
3290210	ZWINT	7.14522	6.59794	1.46133	1.10203e-05	0.000198707
2486811	PLEK	6.78607	7.49003	-1.62897	1.10825e-05	0.000199623
2488114	ZNF638 /// ZNF638-IT1	8.46992	7.90546	1.47884	1.11282e-05	0.00020016
3128817	ADRA1A	5.85745	5.29024	1.48165	1.11353e-05	0.00020016
2593352	GTF3C3	8.01791	7.39253	1.54262	1.11643e-05	0.000200476
2810055	IL31RA	4.82858	5.08237	-1.19233	1.11789e-05	0.00020048
2401275	HNRNPR /// HNRNPRP1	10.4777	10.0288	1.36503	1.11903e-05	0.00020048
3551407	HHIPL1	6.85199	7.14879	-1.22842	1.1199e-05	0.00020048
2547454	NLRC4	4.72745	5.01853	-1.22356	1.12149e-05	0.00020056
3945684	APOBEC3H	5.04289	5.37324	-1.25732	1.12731e-05	0.000201395
3824963	PGPEP1 /// FKBP8	6.65418	6.92307	-1.20487	1.12909e-05	0.000201507
3818596	EMR1	4.41052	4.57731	-1.12256	1.13335e-05	0.000202061
2934801	MAP3K4	8.54631	7.94557	1.5165	1.13681e-05	0.000202377
2564599	MRPS5	8.70069	8.43289	1.20398	1.13745e-05	0.000202377
3816815	GNA15	6.15305	6.57047	-1.33554	1.14064e-05	0.000202739
3389077	PDGFD	7.54771	6.63412	1.88372	1.14275e-05	0.000202908
3185976	COL27A1	7.98748	8.52351	-1.44998	1.14997e-05	0.000203982
3028217	TRBV4-1 /// TRBV5-3 /// TRBV9 /// TRBV10-1 /// TRBV7-4 /// TRBV7-6 /// TRBV3-1 /// TRBV19 /// TRBV20-1 /// TRBV23-1 /// TRBV24-1 /// TRBV25-1 /// TRBV27 /// TRBV28 /// TRBV21-1 /// TRBV5-4 /// TRBV2 /// TRBV26 /// IL23A /// TRBC1 /// EPC1 /// TRBC2 /// TRBV6-5 /// TRBV5-5 /// TRBV5-6 /// TRBV6-8 /// TRBV7-7 /// TRBV5-7 /// TRBV5-1 /// TRBV7-5 /// TRBV4-2	5.62563	5.82741	-1.15012	1.1638e-05	0.000206174
3634071	TSPAN3	10.9901	10.4506	1.45341	1.16468e-05	0.000206174
2763805	DHX15	9.43744	8.86046	1.49172	1.16835e-05	0.000206425
2766419	RPL9 /// RPL9P7 /// UBE2Q2P6 /// RPL9P28	8.86552	8.51918	1.27134	1.16846e-05	0.000206425
3618736	RASGRP1	4.14462	4.59242	-1.36396	1.17195e-05	0.000206831
2360257	IL6R	6.73339	7.0058	-1.20782	1.17972e-05	0.000207992
3668617	PSMD7	9.72534	9.30315	1.33997	1.18446e-05	0.000208619
3320819	MICALCL	4.96235	5.24191	-1.21382	1.18689e-05	0.000208835
3969358	EGFL6	6.00368	7.45862	-2.74146	1.19133e-05	0.00020934
3391029	PPP2R1B	8.16987	7.71804	1.36778	1.19316e-05	0.00020934
3372174	SPI1	7.57872	8.12476	-1.46007	1.19335e-05	0.00020934
3657041	ITGAX	6.95829	7.46873	-1.42449	1.19749e-05	0.000209854
3911217	PMEPA1	7.89621	8.62603	-1.65842	1.21151e-05	0.000212098
2852274	MTMR12	8.16555	7.57233	1.50861	1.22347e-05	0.000213978
3784727	ELP2	8.03265	7.46095	1.48628	1.22817e-05	0.000214586
3275690	IL15RA	7.51082	7.7563	-1.18549	1.23037e-05	0.000214587
3929721	GART	9.18544	8.57721	1.52439	1.23064e-05	0.000214587
3317915	STIM1	8.16082	7.78059	1.30155	1.24144e-05	0.000216256
3258477	PLCE1 /// HDAC1P1	7.71735	7.08284	1.55241	1.24567e-05	0.000216777
2605321	COL6A3	9.87584	10.9207	-2.06309	1.24945e-05	0.000217068
2902736	C6orf48	8.75626	8.15415	1.51794	1.24983e-05	0.000217068
2358044	PLEKHO1	7.58702	8.1334	-1.46042	1.2656e-05	0.000219589
3137875	GGH	8.07773	7.14195	1.91292	1.2858e-05	0.000222873
3449760	DENND5B	6.95494	6.2396	1.64187	1.29851e-05	0.000224853
3464000	CCDC59	7.70711	7.00624	1.62548	1.30057e-05	0.000224985
3512948	KIAA0226L	5.58096	6.18021	-1.51493	1.30303e-05	0.000225188
2532480	EFHD1	8.05803	7.44702	1.52734	1.30658e-05	0.000225545
3334257	FERMT3	7.10553	7.52952	-1.34164	1.30768e-05	0.000225545
3994710	MAMLD1	6.31718	6.59319	-1.21084	1.31388e-05	0.000226392
3456212	MAP3K12	6.77728	7.1171	-1.26559	1.3164e-05	0.000226602
2348896	CDC14A	7.40181	6.87292	1.44282	1.31909e-05	0.000226702
2890148	HNRNPH1	11.1845	10.7134	1.38617	1.31957e-05	0.000226702
3951768	CECR1	5.96208	6.50866	-1.46061	1.32151e-05	0.000226811
3015603	AGFG2	7.04542	7.26092	-1.16111	1.3319e-05	0.000228371
3837257	C5AR1	6.61542	7.10057	-1.39973	1.33982e-05	0.000229504
3891278	NELFCD	8.82124	8.40667	1.3329	1.3457e-05	0.000230284
3214668	IARS	10.274	9.62653	1.56637	1.34761e-05	0.000230386
3959411	APOL2	6.62897	7.05887	-1.34714	1.35128e-05	0.000230787
2469252	RRM2 /// RRM2P3	10.1631	9.32898	1.78283	1.35556e-05	0.000231293
2908474	HSP90AB1 /// HSP90AB3P /// HSP90AB2P	12.5263	11.9657	1.47495	1.36112e-05	0.000232015
2547716	FAM98A	8.82716	8.25945	1.48217	1.36453e-05	0.000232276
2454444	NEK2	7.88558	7.44681	1.35545	1.36531e-05	0.000232276
3832280	C19orf33	6.94284	7.16517	-1.16661	1.38076e-05	0.000234675
2979111	LRP11	6.93751	7.17366	-1.17785	1.40814e-05	0.000239096
3675935	CLCN7	8.07135	8.39556	-1.25197	1.41564e-05	0.000240137
3859899	IGFLR1	6.57716	6.84779	-1.20634	1.41908e-05	0.000240486
2834743	ADRB2	6.0188	6.23046	-1.15802	1.42837e-05	0.000241826
2581349	CACNB4	6.56051	5.84578	1.64117	1.45088e-05	0.000245177
2777564	FAM13A	8.73313	8.02983	1.62822	1.45097e-05	0.000245177
2536071	SNED1	6.19464	6.40198	-1.15455	1.45547e-05	0.0002457
3429460	TXNRD1	8.30456	7.79573	1.4229	1.46113e-05	0.000246418
3939470	MMP11	7.30408	7.76861	-1.37987	1.46287e-05	0.000246435
2708066	KLHL6	6.46737	6.83834	-1.29322	1.46405e-05	0.000246435
3891048	NPEPL1 /// LOC100652930 /// STX16-NPEPL1	7.00883	7.2372	-1.17151	1.46763e-05	0.000246799
2414440	C1orf168	2.50649	2.71868	-1.15845	1.4713e-05	0.000247179
3435902	DDX55	8.08397	7.70804	1.29768	1.47864e-05	0.000248173
2324873	C1QC	7.92792	8.68051	-1.68482	1.48988e-05	0.000249819
3475511	DIABLO	7.66537	7.19167	1.38866	1.49826e-05	0.000250984
2875929	C5orf15	7.86088	7.37925	1.39632	1.50117e-05	0.000251229
3075566	ZC3HAV1	8.57558	8.04927	1.44024	1.5092e-05	0.000252333
2679917	PRICKLE2	6.91064	7.45664	-1.46003	1.51114e-05	0.000252415
3629761	VWA9	8.66765	8.14261	1.43897	1.52311e-05	0.000254171
3387413	FAM76B	7.17181	6.6654	1.42051	1.52527e-05	0.00025429
3471374	PPP1CC	9.99458	9.35954	1.55298	1.52883e-05	0.000254639
3940992	ASPHD2	5.83915	6.15747	-1.24688	1.53467e-05	0.000255369
3842141	RPL28 /// MIR6805	7.82708	7.35334	1.38871	1.5366e-05	0.000255446
3387033	MRE11A	7.28481	6.74612	1.45266	1.55303e-05	0.000257933
3379326	CHKA	7.49181	7.07694	1.33317	1.5635e-05	0.000259425
3458097	NACA /// NACA2	7.92904	7.57942	1.27422	1.56559e-05	0.000259526
2874920	ACSL6 /// LOC728637	4.61227	4.75608	-1.10482	1.56811e-05	0.000259696
3395416	HSPA8 /// SNORD14C /// SNORD14D /// HSPA8P5	12.5206	12.0603	1.37578	1.57225e-05	0.000260135
2809885	SKIV2L2	8.79201	8.33571	1.37201	1.57963e-05	0.000260947
2967989	SCML4	6.01062	6.22523	-1.16039	1.58108e-05	0.000260947
4015709	BTK	5.36832	5.84927	-1.39567	1.58171e-05	0.000260947
2348757	HIAT1	9.3175	8.59589	1.64902	1.58312e-05	0.000260947
2638869	CSTA	3.75343	4.02785	-1.20951	1.59396e-05	0.000262486
2813414	CCNB1	9.35078	8.52123	1.77713	1.59603e-05	0.000262578
3655806	TMEM219	6.81359	7.09168	-1.21259	1.60633e-05	0.00026389
2766788	RBM47	6.81359	7.23579	-1.33997	1.60702e-05	0.00026389
3393946	DDX6	9.66224	9.11729	1.45896	1.61078e-05	0.000264048
3375245	DDB1	9.90456	9.49641	1.32698	1.61101e-05	0.000264048
3389976	SLC35F2	7.93353	7.25181	1.60405	1.63762e-05	0.000267917
2820622	ANKRD32	6.76974	6.10443	1.58591	1.63768e-05	0.000267917
2551327	SRBD1	7.31531	6.77603	1.45324	1.63965e-05	0.000267989
2973694	ARHGAP18	6.66336	7.20929	-1.45995	1.64517e-05	0.000268639
2962767	PGM3	8.1453	7.42753	1.64464	1.66293e-05	0.000271287
2892979	CDYL	7.82497	7.50164	1.25122	1.6676e-05	0.000271794
3730211	METTL2A /// METTL2B	8.19444	7.68808	1.42046	1.67851e-05	0.000273182
2580304	ORC4	7.07794	6.58254	1.40972	1.67924e-05	0.000273182
3513883	KPNA3	8.03804	7.38208	1.57566	1.68146e-05	0.000273288
3687752	2015-09-01	5.79406	6.07081	-1.21147	1.68689e-05	0.000273916
3261820	TRIM8	8.88854	8.35108	1.45141	1.68975e-05	0.000274126
3930525	RUNX1-IT1	5.52147	6.13509	-1.53009	1.70409e-05	0.000275922
2332812	ERMAP	6.89033	7.09783	-1.15469	1.70526e-05	0.000275922
2486740	PNO1	6.77606	6.30864	1.38263	1.70633e-05	0.000275922
2815455	UTP15	6.49822	5.87133	1.54423	1.70714e-05	0.000275922
2708791	RPL4P4 /// RPL4 /// SNORD16 /// SNORD18A /// SNORD18B /// SNORD18C /// RPL4P5	8.75465	8.2022	1.46658	1.71479e-05	0.00027671
3014159	LMTK2	7.36156	7.10031	1.19852	1.71518e-05	0.00027671
3957224	TBC1D10A	7.27137	7.60712	-1.26203	1.72058e-05	0.000277325
3781124	MIB1	8.66045	8.13517	1.43922	1.72667e-05	0.000278049
3301556	TCTN3	7.14785	6.67633	1.38656	1.73082e-05	0.000278461
3848540	CD209 /// CLEC4M	6.15301	6.75859	-1.52159	1.73733e-05	0.000279252
3773340	SGSH	7.32368	7.57999	-1.19443	1.75782e-05	0.000281771
2655845	EPHB3 /// EIF2B5-IT1	6.85348	7.24717	-1.31375	1.75857e-05	0.000281771
3937130	TANGO2	7.09008	7.34491	-1.19319	1.7594e-05	0.000281771
2894711	TMEM14B /// TMEM14D	10.7291	10.0581	1.5921	1.75946e-05	0.000281771
2570616	BUB1	8.06368	7.42606	1.55577	1.76511e-05	0.000282188
3855011	ELL /// KMT2A	6.5383	6.74188	-1.15156	1.76529e-05	0.000282188
3649714	C16orf45	6.25434	6.60592	-1.27596	1.78679e-05	0.000285133
2474341	CAD	8.53843	8.13487	1.32276	1.78852e-05	0.000285133
2903401	HLA-DPB1 /// RPL32P1	7.97243	8.69393	-1.6489	1.78861e-05	0.000285133
3678083	CORO7 /// CORO7-PAM16	7.1812	7.40297	-1.16616	1.79853e-05	0.000286452
3396883	RPUSD4	6.90684	6.60056	1.23652	1.80895e-05	0.000287768
2542816	PUM2	9.4455	8.84748	1.51364	1.81008e-05	0.000287768
3377861	AP5B1	6.77119	6.99215	-1.16551	1.81278e-05	0.000287935
2521997	C2orf69 /// C2orf47	7.47771	7.13757	1.26588	1.82231e-05	0.000289186
2953501	TREM2	5.57438	5.85641	-1.2159	1.82758e-05	0.000289759
3629103	KIAA0101	8.57795	7.76154	1.76102	1.84546e-05	0.000292271
3511135	KBTBD6	6.91963	6.56821	1.27582	1.84677e-05	0.000292271
3758291	VAT1	8.75068	9.13923	-1.30908	1.8564e-05	0.00029353
2476411	TTC27	6.98709	6.58287	1.32337	1.85848e-05	0.000293593
2883349	HAVCR2	6.65438	7.18904	-1.4486	1.87262e-05	0.00029556
3307680	DCLRE1A	5.64846	5.15785	1.40504	1.8777e-05	0.000296093
3448481	TM7SF3	8.4862	7.88752	1.51433	1.87981e-05	0.000296159
3669059	GABARAPL2	9.04076	8.59403	1.36295	1.88574e-05	0.000296826
3911177	ZBP1	5.74202	5.9801	-1.17943	1.90168e-05	0.000299065
2866045	TMEM161B /// TMEM161BP1	7.99478	7.34821	1.56545	1.90475e-05	0.000299279
3153298	GSDMC	4.00289	4.27248	-1.20546	1.91353e-05	0.00030015
3409330	MRPS35	7.75231	7.2303	1.43596	1.91505e-05	0.00030015
2473784	EPT1	7.99408	7.35119	1.56146	1.91545e-05	0.00030015
2732611	MRPL1	7.60375	7.12592	1.39265	1.93289e-05	0.000302611
2750594	MSMO1	7.32568	6.46422	1.81688	1.94054e-05	0.000303538
2321779	EFHD2	8.07749	8.43884	-1.28463	1.95679e-05	0.000305805
3234760	CELF2	5.99126	6.43263	-1.3579	1.9632e-05	0.000306532
3237788	PLXDC2	7.25158	8.09209	-1.79068	2.00059e-05	0.000312002
2556215	VPS54	6.93643	6.39742	1.45297	2.00273e-05	0.000312002
2427007	SORT1	8.71046	7.99653	1.64026	2.00359e-05	0.000312002
2499234	CCDC138	5.68767	5.20948	1.393	2.00556e-05	0.000312031
3820443	ICAM1	6.88653	7.49206	-1.52153	2.01999e-05	0.0003139
2831284	UBE2D2	8.26676	7.9043	1.28561	2.02116e-05	0.0003139
3226097	ENG	8.47952	8.85458	-1.29689	2.02822e-05	0.000314716
3708553	NLGN2	6.63611	6.90253	-1.20282	2.0351e-05	0.000315504
2791197	PDGFC	8.76617	8.04866	1.64434	2.03938e-05	0.000315757
2555490	XPO1	9.00574	8.34055	1.58578	2.04035e-05	0.000315757
2384956	COG2	7.17718	6.76969	1.32637	2.05182e-05	0.000317251
2599433	USP37	7.29095	6.80797	1.39763	2.05644e-05	0.000317565
3302805	HPS1	7.14557	7.34991	-1.15216	2.05748e-05	0.000317565
3726691	ABCC3	6.52181	6.94199	-1.33809	2.07278e-05	0.000319643
2883609	CLINT1	8.94074	8.45275	1.4025	2.07543e-05	0.000319644
2835576	SYNPO	7.18456	7.44353	-1.19662	2.07644e-05	0.000319644
3428447	UTP20	7.16724	6.60309	1.47852	2.09194e-05	0.000321746
3326635	CD44	7.14594	7.80713	-1.58139	2.10085e-05	0.000322833
2616131	CCR4 /// SEC13P1	4.07928	4.39628	-1.24574	2.11108e-05	0.000324119
2678367	PDHB	7.7342	7.34472	1.30992	2.11532e-05	0.000324486
3448088	BHLHE41	6.97699	7.60946	-1.55021	2.11849e-05	0.000324687
3351841	HMBS	7.00582	6.6733	1.25921	2.12778e-05	0.000325749
2923819	HSF2	6.85415	6.20185	1.57167	2.12915e-05	0.000325749
3060300	SRI	9.05357	8.57462	1.39374	2.13864e-05	0.000326792
3985305	GPRASP2 /// ARMCX5-GPRASP2	7.06023	6.49458	1.48006	2.13971e-05	0.000326792
2455418	PTPN14 /// LOC643454	8.62479	8.1712	1.36944	2.14175e-05	0.000326818
3304012	MGEA5	8.89144	8.41974	1.38674	2.14547e-05	0.000327101
2694397	RPN1 /// POU5F1P6	10.3658	9.93094	1.35179	2.15281e-05	0.000327887
3131881	PPAPDC1B	8.48875	8.04463	1.36048	2.15438e-05	0.000327887
3299705	PANK1	6.7995	6.45686	1.26808	2.15892e-05	0.000328291
2363784	HSPA6 /// HSPA7	7.05279	7.4657	-1.33137	2.16102e-05	0.000328325
2488959	STAMBP	7.9879	7.58203	1.32489	2.17235e-05	0.000329759
3793760	CNDP2	8.9602	8.4647	1.40981	2.17942e-05	0.000330545
3144934	GEM	6.5551	7.29732	-1.67275	2.20565e-05	0.000334233
2894573	GCNT2	4.56566	4.90069	-1.26141	2.21876e-05	0.000335855
3755510	PLXDC1	7.53694	8.20078	-1.58429	2.2202e-05	0.000335855
3902682	PLAGL2	6.55516	6.17849	1.29834	2.22916e-05	0.00033692
3159330	DOCK8	6.24044	6.81616	-1.49042	2.23175e-05	0.000337019
3093259	MAK16	8.06218	7.51531	1.46091	2.25782e-05	0.000340662
3484060	ALOX5AP /// LINC00398	6.54626	7.19507	-1.56787	2.26364e-05	0.000341245
2806231	BRIX1	8.10726	7.72839	1.30032	2.27466e-05	0.000342611
4011096	EDA2R	5.3027	5.6031	-1.23149	2.28065e-05	0.000343217
3494137	LMO7	8.78717	8.08888	1.62259	2.28456e-05	0.00034351
2752478	WDR17	5.14968	4.41469	1.66439	2.2989e-05	0.000345369
2829488	DDX46	7.71399	7.31386	1.31963	2.32106e-05	0.000348137
3475324	RHOF	5.73268	6.07406	-1.26697	2.32131e-05	0.000348137
3961496	MKL1 /// RPL4P6	7.60735	7.9268	-1.24786	2.32955e-05	0.000349073
3581637	ADAM6 /// ELK2AP /// IGHA2 /// IGHE /// MIR8071-1 /// MIR8071-2 /// IGHG4 /// IGHG2 /// IGH /// IGHG3 /// IGHD /// IGHM /// IGHV6-1 /// IGHV2-5 /// LOC101930405 /// IGHV3-15 /// IGHV3-20 /// IGHV3-21 /// IGHV1-24 /// IGHV3-35 /// IGHV1-45 /// IGHV1-46 /// IGHV5-51 /// IGHV1-58 /// IGHV4-59 /// IGHV4-61 /// IGHV3-66 /// IGHV3-73 /// ELK2BP /// IGHV3-74 /// IGHV3-72 /// HOMER2P2 /// IGHV1-12 /// IG…	5.66548	5.96682	-1.23229	2.34939e-05	0.000351534
2691798	IQCB1 /// IQCB2P	7.68071	7.28822	1.31265	2.35164e-05	0.000351534
3695268	NAE1	7.62506	6.97721	1.56682	2.35201e-05	0.000351534
3655574	SPN /// LOC101929889	5.99706	6.31701	-1.24829	2.3664e-05	0.000353146
2692411	PTPLB	7.58982	7.11512	1.38963	2.36783e-05	0.000353146
3630957	ANP32A-IT1	6.88767	6.65316	1.17651	2.36886e-05	0.000353146
3225855	ANGPTL2	7.70573	8.62941	-1.89694	2.3718e-05	0.000353283
3200611	HAUS6 /// SCARNA8 /// HAUS6P1	7.6707	7.03486	1.55383	2.3835e-05	0.000354724
2389718	CNST /// LOC101928139	5.94866	5.61854	1.25712	2.39029e-05	0.000355213
2362394	IFI16	8.30088	8.95351	-1.57203	2.39086e-05	0.000355213
2664209	SH3BP5	7.25624	7.71791	-1.37713	2.41043e-05	0.000357816
2328990	RBBP4 /// RBBP4P1 /// RBBP4P2	4.91874	4.48338	1.35225	2.41724e-05	0.000358523
3922037	MX2 /// LOC100131190	6.75848	7.6184	-1.81494	2.4202e-05	0.000358658
3340161	PPME1	8.69978	8.31317	1.30731	2.42738e-05	0.000359417
3564872	GNPNAT1	7.41198	6.77948	1.55025	2.44943e-05	0.000362375
3476665	SCARB1	7.85174	7.37012	1.39631	2.469e-05	0.000364961
2991103	BZW2	7.99884	7.47099	1.44178	2.4734e-05	0.000364974
3458216	ZBTB39	7.1201	6.69662	1.34116	2.47872e-05	0.000364974
2902444	AIF1	6.07154	6.54107	-1.38466	2.47878e-05	0.000364974
3229797	QSOX2	7.72166	7.36009	1.28483	2.47899e-05	0.000364974
3248289	CDK1	6.41268	5.71349	1.62359	2.47953e-05	0.000364974
3464276	SLC6A15	6.3089	4.83792	2.7721	2.48487e-05	0.000365164
3821263	CNN1	5.35516	5.60702	-1.19075	2.4862e-05	0.000365164
3060117	ABCB4 /// ABCB1	6.79453	5.99396	1.74179	2.48709e-05	0.000365164
3638048	MRPL46	7.77257	7.34595	1.34408	2.48975e-05	0.000365247
2323774	MINOS1 /// NBL1 /// MINOS1-NBL1	8.10009	8.58436	-1.39888	2.49792e-05	0.000366138
3955185	GGT5	7.54199	7.84058	-1.22994	2.50805e-05	0.000367315
3375518	TMEM258	9.66853	9.2028	1.38102	2.51427e-05	0.000367917
3199790	PSIP1	7.73371	7.16647	1.48169	2.51905e-05	0.000368308
2368180	GPR52	8.38922	7.75087	1.55655	2.52778e-05	0.000369276
2974635	VNN2	4.08172	4.39029	-1.23848	2.53155e-05	0.000369517
3381317	STARD10 /// ARAP1	6.6039	6.86597	-1.1992	2.53972e-05	0.000370401
3146661	ANKRD46 /// GAPDHP62	7.15309	6.70901	1.36045	2.55571e-05	0.000372422
3806253	ATP5A1 /// ATP5A1P3	10.9728	10.6259	1.27189	2.55837e-05	0.000372499
3770979	UNC13D	6.55932	6.76458	-1.1529	2.56828e-05	0.00037363
2575134	POLR2D	7.52481	7.21923	1.23591	2.57091e-05	0.000373702
3394264	MCAM /// MIR6756	8.51386	7.87977	1.55196	2.57633e-05	0.000374178
2824872	AP3S1 /// LOC643454	8.0112	7.54095	1.38534	2.6258e-05	0.000381046
2715580	SH3BP2	7.09739	7.3681	-1.2064	2.64143e-05	0.000382997
3835966	RELB	6.80146	7.08125	-1.21402	2.65252e-05	0.000383994
3147321	UBR5	9.53644	8.95807	1.49316	2.65271e-05	0.000383994
2868283	RIOK2	6.50261	5.95253	1.46417	2.66733e-05	0.000385599
3841545	LILRA1 /// LILRA2 /// LILRB1 /// LILRB2 /// LILRA3 /// LILRA6 /// LILRB3	5.41219	5.72836	-1.24502	2.66951e-05	0.000385599
2574884	IWS1	8.09819	7.74588	1.2766	2.67042e-05	0.000385599
2926969	PDE7B	6.37409	7.05443	-1.60251	2.689e-05	0.000387962
2709235	DGKG	5.71836	5.8984	-1.13292	2.70941e-05	0.000390468
3063685	MCM7	9.06171	8.66439	1.31707	2.71084e-05	0.000390468
2550542	THADA	8.13258	7.5858	1.46082	2.72955e-05	0.000392556
2687979	KIAA1524	6.48097	5.87223	1.52493	2.72983e-05	0.000392556
3447863	KRAS	7.70531	7.14816	1.47136	2.74375e-05	0.000394126
3686728	TUFM	8.92374	8.54586	1.29943	2.74674e-05	0.000394126
3150715	DSCC1	6.00294	5.35618	1.56565	2.74751e-05	0.000394126
3349858	NNMT /// LOC101928916	8.13109	9.04516	-1.88436	2.75765e-05	0.000395256
3256074	BMPR1A /// BMPR1APS1 /// BMPR1APS2	8.28684	7.68977	1.51265	2.77216e-05	0.00039701
3662750	POLR2C	7.68924	7.33958	1.27426	2.77562e-05	0.00039718
3555300	CCNB1IP1	7.39926	6.90052	1.41297	2.78795e-05	0.000398617
2562729	REEP1	6.84518	6.16585	1.60139	2.79829e-05	0.000399768
3340032	MRPL48	6.43461	6.20846	1.16971	2.81979e-05	0.000402335
3465791	UBE2N	8.14074	7.62988	1.4249	2.82086e-05	0.000402335
3853453	RASAL3	6.88919	7.18633	-1.22871	2.83111e-05	0.000403467
3969802	BMX /// HNRNPDL	3.16536	3.3133	-1.10798	2.84062e-05	0.000404494
2520113	INPP1	7.3744	6.90755	1.38208	2.84306e-05	0.000404511
2331178	NDUFS5 /// RPL10	8.88077	8.41324	1.38273	2.87861e-05	0.000409236
2376376	TMCC2	5.92105	5.67079	1.18942	2.88263e-05	0.000409474
2604254	HJURP	7.48463	7.03954	1.36139	2.88897e-05	0.000410041
3683037	ARL6IP1 /// ARL6IP1P2	11.567	11.0612	1.41985	2.89204e-05	0.000410144
3753760	MMP28	6.14749	6.34989	-1.15061	2.90755e-05	0.000412009
2558045	GFPT1	9.49926	8.92761	1.48622	2.91122e-05	0.000412035
2856634	ARL15	7.19947	6.57014	1.54684	2.91245e-05	0.000412035
3453218	CCNT1	7.64511	7.19089	1.37004	2.91592e-05	0.000412192
3519119	RBM26	7.96493	7.43518	1.44369	2.92382e-05	0.000412976
3560673	CFL2	8.38211	7.79615	1.50104	2.93258e-05	0.000413878
2893895	BMP6	7.57267	6.87877	1.61765	2.96284e-05	0.000417554
2373693	LHX9	5.82639	6.11523	-1.22165	2.96498e-05	0.000417554
3667811	DHODH	6.71413	6.4467	1.20366	2.96664e-05	0.000417554
2477372	NDUFAF7	8.02471	7.60477	1.33787	2.96936e-05	0.000417554
2842951	NSD1	8.31603	7.95206	1.28696	2.97111e-05	0.000417554
3932131	PSMG1	8.37556	7.86068	1.42887	2.97297e-05	0.000417554
2398789	SDHB	8.18533	7.82292	1.28557	2.98068e-05	0.00041802
2565143	STARD7	9.66919	9.38743	1.21568	2.98107e-05	0.00041802
2807195	EGFLAM	5.88442	6.08806	-1.1516	2.98617e-05	0.000418398
3130161	GSR	9.59965	9.07048	1.4431	2.99008e-05	0.000418611
3571436	HEATR4	4.48538	4.62683	-1.10301	3.01526e-05	0.000421798
3883441	SPAG4	6.05434	6.33193	-1.21217	3.02696e-05	0.000422974
2378937	DTL	8.02717	7.44912	1.49284	3.0285e-05	0.000422974
2518743	NUP35	6.85641	6.27992	1.49122	3.03173e-05	0.000423086
2877314	CDC23	7.90758	7.46521	1.35883	3.0472e-05	0.000424906
2829337	JADE2	6.52	6.75781	-1.17921	3.05522e-05	0.000425685
3892660	RPS21	7.1511	6.78479	1.28906	3.07912e-05	0.000428672
2676927	SELK	7.48663	7.18071	1.2362	3.08905e-05	0.000429712
2515050	GORASP2	8.65115	8.17423	1.39176	3.0938e-05	0.000430031
2427930	WDR77	8.82615	8.46925	1.28067	3.11116e-05	0.0004321
3748798	MFAP4	5.61273	6.81839	-2.30642	3.11446e-05	0.000432215
2742829	INTU	7.09742	6.43061	1.58756	3.12326e-05	0.000432782
3244622	ALOX5	6.27382	6.71785	-1.3604	3.12453e-05	0.000432782
3190659	SET /// SETSIP /// SETP14	10.4254	9.74386	1.6039	3.12598e-05	0.000432782
2474223	EMILIN1	7.91431	8.28295	-1.29114	3.13717e-05	0.000433988
3602767	PSTPIP1	6.46658	6.76234	-1.22753	3.14016e-05	0.000434057
2953570	TREM1	4.52565	5.0424	-1.43073	3.17383e-05	0.00043836
2489228	WDR54	7.12936	6.66096	1.38357	3.1763e-05	0.00043836
3946351	ADSL	7.85902	7.49487	1.28712	3.19154e-05	0.000440116
3168385	GLIPR2	6.47801	6.95264	-1.38956	3.20149e-05	0.000440999
3776504	TGIF1	6.99115	7.22751	-1.17802	3.2075e-05	0.000440999
3707141	ZMYND15	6.20842	6.40846	-1.14873	3.20879e-05	0.000440999
2828479	SLC22A4	4.35724	4.58248	-1.16897	3.20914e-05	0.000440999
3416483	HNRNPA1 /// HNRNPA1P10 /// HNRNPA1P33 /// HNRNPA1P7 /// HNRNPA1P35 /// HNRNPA1P8 /// HNRNPA1P4 /// HNRNPA1L2	6.36438	5.88576	1.39341	3.21244e-05	0.000440999
2480992	MSH2	7.61577	7.00835	1.52353	3.21309e-05	0.000440999
3721795	NAGLU	7.58483	7.828	-1.18359	3.224e-05	0.000442149
3693837	GOT2	9.8327	9.13812	1.61842	3.234e-05	0.000443172
3942954	DRG1	7.73548	7.1633	1.48676	3.24283e-05	0.000444033
2654091	USP13	7.8881	7.41727	1.38591	3.25312e-05	0.000445093
3806525	TCEB3CL /// TCEB3CL2 /// PIAS2 /// TCEB3C /// LOC101929870 /// LOC101060464 /// LOC101929858 /// LOC101930165 /// LOC101930171 /// TCEB3B	8.5393	8.03628	1.41717	3.27625e-05	0.000447909
2336302	ZFYVE9 /// ZFYVE9P1 /// PDCL3P6	7.53708	7.04174	1.40965	3.27935e-05	0.000447981
3633794	ETFA /// TYRO3P /// TYRO3	8.34221	7.85084	1.40578	3.28707e-05	0.000448682
2716713	STK32B	6.32615	6.79522	-1.38422	3.28962e-05	0.000448682
2385343	DISC1 /// TSNAX-DISC1	6.45959	6.70201	-1.18298	3.30263e-05	0.000450106
2495806	MRPL30 /// LOC101927110	7.68189	7.13263	1.46334	3.30586e-05	0.000450195
3695648	ZDHHC1	6.78062	7.02493	-1.18453	3.32499e-05	0.000452447
2594313	TYW5	6.0054	5.54508	1.37584	3.32979e-05	0.000452748
3945056	EIF3L /// EIF3LP1	9.16539	8.5408	1.54177	3.33684e-05	0.000453354
3373962	UBE2L6	8.31845	8.71735	-1.3185	3.34058e-05	0.000453509
4013359	MAGT1	9.85013	9.41275	1.35414	3.34444e-05	0.00045368
3541137	EIF2S1	9.44461	8.85029	1.50977	3.37571e-05	0.000457567
3654956	LAT /// NPIPB15 /// NPIPB9 /// NPIPB7 /// NPIPB5 /// NPIPB6 /// NPIPB3 /// LOC613037 /// PDXDC2P /// NPIPB8 /// NPIPB4 /// LOC101060275 /// NPIPA5 /// LOC101929910 /// NPIPB11 /// NPIPB1P	7.07739	7.4393	-1.28512	3.38869e-05	0.000458971
4026842	ARHGAP4	7.21731	7.56626	-1.27363	3.40369e-05	0.000460645
2318736	PARK7	8.59149	8.18537	1.32511	3.42507e-05	0.000463179
3395990	OR8B12	5.65931	4.9304	1.65738	3.45689e-05	0.000466893
2425118	SASS6	6.06458	5.48079	1.49878	3.45787e-05	0.000466893
3277751	NUDT5	6.73227	6.28864	1.36003	3.4631e-05	0.000467237
2329041	KIAA1522	6.99075	7.21578	-1.1688	3.4722e-05	0.000468104
3445820	RERG	7.10078	6.20798	1.85678	3.48122e-05	0.000468958
2678298	DNASE1L3	4.30583	4.61986	-1.24318	3.48833e-05	0.000469198
3125571	MSR1	6.3473	7.0794	-1.66106	3.48837e-05	0.000469198
3962578	A4GALT	6.74047	7.10342	-1.28605	3.52546e-05	0.000473821
2671728	CDCP1	6.31875	6.82088	-1.41631	3.5314e-05	0.000474183
2328841	LCK	6.42285	6.62	-1.14643	3.53357e-05	0.000474183
3352904	SC5D	7.03836	6.22938	1.75198	3.53822e-05	0.000474442
3462816	PHLDA1	7.91492	8.38178	-1.3821	3.54355e-05	0.000474753
2876011	SKP1 /// SKP1P1	7.98224	7.43538	1.4609	3.54598e-05	0.000474753
3149528	TRPS1	8.93112	8.34482	1.50139	3.55681e-05	0.000475839
2896177	JARID2	7.802	7.40043	1.32095	3.56677e-05	0.000476806
2409770	TMEM53 /// LOC102723990	6.43279	6.64385	-1.15754	3.57971e-05	0.00047817
3234277	GATA3	5.90971	6.13843	-1.1718	3.59625e-05	0.000480013
3377358	BATF2	6.68582	6.83236	-1.10691	3.61304e-05	0.000481794
3432798	SDSL	6.76567	6.97895	-1.15932	3.61511e-05	0.000481794
3068587	GPR85	4.10607	4.35935	-1.19192	3.63141e-05	0.000483598
3280224	NSUN6 /// ARL5B-AS1	7.82129	7.30031	1.43493	3.66452e-05	0.000487636
3332729	CD5	5.89796	6.14579	-1.18742	3.67824e-05	0.000488958
3863929	PSG5 /// PSG4 /// PSG11 /// PSG8 /// PSG1 /// PSG7 /// PSG9 /// PSG3 /// PSG2 /// PSG10P /// PSG6 /// CEACAMP8	4.6982	4.87967	-1.13404	3.68006e-05	0.000488958
3400586	WNT5B	6.63434	6.98072	-1.27137	3.68624e-05	0.000489407
3298738	WAPAL	7.70878	7.29038	1.33644	3.69169e-05	0.000489498
3665603	CTCF	8.4598	8.15377	1.23629	3.69252e-05	0.000489498
3431892	SH2B3	7.31289	7.5404	-1.17082	3.69596e-05	0.000489581
2766588	PDS5A	8.50907	7.97933	1.44367	3.70242e-05	0.000490065
3258092	2015-03-05	7.20795	6.73547	1.38749	3.70657e-05	0.000490243
3704939	VPS9D1	6.78473	7.07826	-1.22563	3.71747e-05	0.000491313
3758845	HDAC5	8.28816	7.97759	1.24019	3.72785e-05	0.000492313
3432138	MAPKAPK5	8.56951	8.26627	1.23391	3.74195e-05	0.000493802
3818897	PNPLA6	7.28151	7.53275	-1.19024	3.75411e-05	0.000494685
2558595	FAM136A /// LOC100287852	8.52	8.19147	1.25573	3.75431e-05	0.000494685
2809628	SNX18	7.32655	7.5598	-1.17548	3.76091e-05	0.000495182
3135567	LYPLA1 /// LYPLA1P3	5.22368	4.30947	1.88453	3.77973e-05	0.000497285
2504883	UGGT1	8.99591	8.38907	1.52292	3.8122e-05	0.000501039
2689112	SPICE1	7.10767	6.44843	1.57925	3.81533e-05	0.000501039
2976626	REPS1	7.35238	6.89272	1.37521	3.81687e-05	0.000501039
3652218	UQCRC2	9.33163	8.80297	1.44259	3.82606e-05	0.000501869
2581548	PRPF40A	8.3371	7.68369	1.57288	3.83121e-05	0.000502168
2758686	LYAR	6.982	6.51119	1.38589	3.83614e-05	0.000502437
3353853	OR8D4	2.1746	2.43982	-1.20182	3.83902e-05	0.000502437
3901387	CST2	4.9089	5.23756	-1.25585	3.85584e-05	0.00050426
2328465	KHDRBS1	9.16916	8.8522	1.24571	3.86431e-05	0.000504991
2899146	HIST1H4C /// HIST1H4I /// HIST1H4A /// HIST1H4D /// HIST1H4F /// HIST1H4K /// HIST1H4J /// HIST1H4H /// HIST1H4B /// HIST1H4E /// HIST1H4L /// HIST2H4A /// HIST4H4 /// HIST2H4B	10.5115	9.73029	1.71855	3.87587e-05	0.000506123
2599993	ABCB6 /// ATG9A	7.45259	7.10135	1.27565	3.91792e-05	0.000510681
2528407	TUBA4B /// TUBA4A	4.47332	4.67927	-1.15344	3.92141e-05	0.000510681
3474935	ANAPC5	9.16612	8.77937	1.30744	3.92243e-05	0.000510681
2330899	UTP11L	7.59944	7.08636	1.4271	3.92247e-05	0.000510681
2382360	DEGS1	8.09098	7.37	1.64831	3.95308e-05	0.000514228
2925871	ENPP3	3.95252	4.08632	-1.09718	3.9556e-05	0.000514228
2534252	MLPH	6.80373	7.14049	-1.26292	3.9593e-05	0.000514244
3894228	CSNK2A3 /// CSNK2A1	8.84842	8.18117	1.58804	3.96176e-05	0.000514244
3861372	RASGRP4	6.05882	6.24772	-1.1399	3.96455e-05	0.000514244
3718401	LIG3	8.08852	7.72411	1.28735	3.96925e-05	0.000514472
3550392	PAPOLA	9.31944	8.59173	1.65601	4.01272e-05	0.000519721
3094514	DDHD2	8.30859	7.72186	1.50184	4.02534e-05	0.000520968
2371694	RNF2 /// RNF2P1	6.81044	6.20324	1.5233	4.0585e-05	0.000524871
2694123	RUVBL1	7.76824	7.34509	1.34086	4.08028e-05	0.000527297
2621032	PTH1R /// LOC100130278	8.44742	7.77566	1.59302	4.09159e-05	0.000528312
3603336	IREB2	8.48919	7.87548	1.53018	4.0951e-05	0.000528312
3810472	LMAN1	10.1278	9.55543	1.48693	4.0972e-05	0.000528312
3672489	IRF8	6.93953	7.49567	-1.47033	4.11232e-05	0.000529871
3614305	ATP10A	6.77941	7.28426	-1.41898	4.12826e-05	0.000531532
3458133	PRIM1	7.41287	6.80068	1.52858	4.14289e-05	0.000533023
3443348	A2M /// HDAC1	11.0959	10.3715	1.65226	4.1492e-05	0.000533443
3759778	ARHGAP27	6.37661	6.60826	-1.17418	4.15243e-05	0.000533465
3428783	DRAM1	8.16825	8.41103	-1.18327	4.22245e-05	0.000542062
3363923	COPB1 /// PSMA1	9.23994	8.53262	1.63278	4.23263e-05	0.00054297
3991650	PHF6	7.52722	6.95885	1.48285	4.23686e-05	0.000543114
3381063	CLPB /// LOC220077	7.38094	7.15021	1.17342	4.2593e-05	0.00054559
2754538	SLC25A4 /// LOC101928877 /// LOC101928905	7.28935	6.95959	1.25681	4.31047e-05	0.00055174
3000010	ZMIZ2	7.94614	8.16946	-1.16742	4.32268e-05	0.000552898
2695200	PIK3R4	7.42886	7.03164	1.31696	4.35107e-05	0.000556122
2554448	FANCL	7.03593	6.47983	1.47029	4.37804e-05	0.00055916
3368814	LMO2	6.48109	6.68405	-1.15106	4.40933e-05	0.000562297
2553282	PSME4	8.91334	8.38221	1.44507	4.41222e-05	0.000562297
2860666	AK6 /// TAF9	5.2931	4.53956	1.68592	4.41225e-05	0.000562297
2768273	NFXL1	7.92655	7.50427	1.34005	4.42277e-05	0.000563226
3089360	SLC39A14	8.29421	7.82888	1.38063	4.45188e-05	0.000566278
3619326	PLCB2	6.67858	7.11978	-1.35773	4.45322e-05	0.000566278
2603395	HTR2B	4.35166	4.66721	-1.24449	4.47099e-05	0.000568125
2395564	SLC2A5	6.04869	6.34375	-1.22694	4.47778e-05	0.000568574
3427767	TMPO	8.02084	7.5076	1.42724	4.48976e-05	0.000569681
2673181	PLXNB1	7.67914	7.3384	1.26641	4.50272e-05	0.000570911
3656737	HSD3B7	6.75866	7.05771	-1.23033	4.52809e-05	0.000573711
3885464	TOP1 /// TOP1P1 /// LOC100127886	9.41728	9.08067	1.26278	4.53655e-05	0.000574367
2451155	PTPN7	6.46627	6.6685	-1.15048	4.5574e-05	0.000576589
3980643	DLG3	5.48503	5.75322	-1.2043	4.56502e-05	0.000577135
3591400	TUBGCP4	7.6141	7.0831	1.44494	4.58742e-05	0.000579547
3462843	NAP1L1 /// NAP1L1P1 /// NAP1L4P3	8.3968	7.58	1.76149	4.591e-05	0.000579581
3387483	MTMR2	8.88756	8.31226	1.48998	4.60077e-05	0.000580395
3260423	CUTC	7.5196	7.17096	1.27336	4.60652e-05	0.0005807
3307939	ABLIM1	7.28345	6.62264	1.58097	4.63055e-05	0.000583309
2428855	AP4B1	8.20095	7.88479	1.24501	4.64218e-05	0.000584353
2515707	PDK1	8.12866	7.4151	1.63985	4.68133e-05	0.000588856
3415969	SP1	8.62455	8.23602	1.30906	4.69283e-05	0.000589878
2693081	ZNF148	7.78266	7.10715	1.59716	4.69909e-05	0.000590241
3934729	ITGB2	7.72886	8.28792	-1.47331	4.70746e-05	0.000590867
2476219	BIRC6	9.20593	8.63487	1.48561	4.7132e-05	0.000591006
3456878	LACRT	5.61305	5.77675	-1.12016	4.71533e-05	0.000591006
2798915	TRIP13	8.05792	7.42654	1.54904	4.72204e-05	0.000591423
3677516	MEFV	6.2437	6.50928	-1.20212	4.72888e-05	0.000591855
3665936	NRN1L	6.84176	7.02704	-1.13703	4.76708e-05	0.000595803
3758606	SOST	8.31449	7.6057	1.63444	4.76725e-05	0.000595803
3078493	ZNF425	5.24769	5.47345	-1.1694	4.77321e-05	0.000596123
3742652	NUP88	7.39364	6.91092	1.39738	4.78615e-05	0.000597312
2460189	PGBD5	5.98833	5.47125	1.43106	4.79318e-05	0.000597762
2511153	KCNJ3	7.13515	6.00642	2.18667	4.80975e-05	0.00059937
2468920	CPSF3	7.4206	6.88645	1.44809	4.81294e-05	0.00059937
2545869	IFT172	7.79216	7.4396	1.27682	4.82793e-05	0.00060072
3708619	TMEM102 /// LOC102724073	6.19436	6.44711	-1.19147	4.83065e-05	0.00060072
3803194	TRAPPC8	7.4347	6.81725	1.53416	4.83977e-05	0.000601426
2334459	TMEM69	8.11517	7.57555	1.45359	4.84552e-05	0.000601712
3435853	TMED2	10.6599	10.1472	1.42674	4.86674e-05	0.000603918
3286602	CXCL12	6.84281	7.58314	-1.67056	4.88315e-05	0.000605183
2988336	AP5Z1 /// MIR4656	7.08134	7.33174	-1.18954	4.88386e-05	0.000605183
3134034	PRKDC	10.0401	9.41773	1.53945	4.89663e-05	0.000605921
2545811	PPM1G	8.35777	8.06496	1.22502	4.89675e-05	0.000605921
3868998	NKG7	7.21348	7.51497	-1.23242	4.90213e-05	0.000606158
2378369	HHAT /// LOC100131032	6.04193	6.32359	-1.21559	4.94032e-05	0.000609992
2811745	IPO11 /// IPO11-LRRC70 /// KIF2A	6.76555	6.09626	1.59028	4.94361e-05	0.000609992
2802963	FBXL7	7.51611	7.81566	-1.23076	4.94362e-05	0.000609992
3476265	EIF2B1	8.84527	8.45765	1.30823	4.95049e-05	0.000610409
2487639	PCBP1	9.32863	8.98769	1.26659	4.95824e-05	0.000610711
3249587	SIRT1	7.35465	6.91239	1.35872	4.95993e-05	0.000610711
2394699	TNFRSF25	7.69254	7.91254	-1.16473	4.96599e-05	0.000611027
3474697	SPPL3 /// ARF1P2	8.19273	7.81762	1.29694	4.98538e-05	0.000612686
7385611	HPCAL1	8.30366	7.98386	1.24816	4.98649e-05	0.000612686
2402416	AUNIP	5.79197	5.40461	1.308	4.99132e-05	0.000612848
2815043	TNPO1 /// TNPO1P2 /// TNPO1P1	9.28964	8.77267	1.43094	4.99832e-05	0.000613277
2910868	TINAG	3.19629	3.33261	-1.0991	5.0352e-05	0.00061736
3911767	CTSZ	8.63059	9.11405	-1.39809	5.03866e-05	0.00061736
2992243	DNAH11	3.95907	4.16796	-1.1558	5.09002e-05	0.000622872
3250019	DDX50 /// DDX50P1 /// DDX50P2	7.90137	7.48934	1.33055	5.09171e-05	0.000622872
3666686	NIP7	8.70363	8.28059	1.34075	5.09435e-05	0.000622872
2641032	SEC61A1	10.4155	10.0336	1.30307	5.10981e-05	0.000624326
3051395	SEC61G	9.26569	8.6777	1.50315	5.11484e-05	0.000624504
2459042	CDC42BPA	8.67082	8.06812	1.51855	5.12352e-05	0.000625127
3607698	TICRR	7.97567	7.40667	1.48349	5.13267e-05	0.000625806
3257850	TNKS2	7.7593	7.31853	1.35733	5.13634e-05	0.000625817
3129361	FBXO16 /// ZNF395	5.48099	4.7354	1.67666	5.14744e-05	0.000626733
3123541	MFHAS1	6.82926	7.10543	-1.21097	5.1548e-05	0.000627191
3154185	TMEM71 /// LOC102723614	4.40585	4.96942	-1.47792	5.16385e-05	0.000627318
3353417	CRTAM	3.95728	4.23018	-1.20823	5.16506e-05	0.000627318
3135184	RB1CC1	7.72618	7.13972	1.50155	5.16661e-05	0.000627318
3905875	MAFB	7.90911	8.39437	-1.39984	5.20555e-05	0.000631607
2427981	ADORA3	6.03475	6.33035	-1.2274	5.21987e-05	0.000632905
3990460	XPNPEP2	5.57189	5.97358	-1.32106	5.27662e-05	0.000639342
2842570	FAF2	8.58071	8.05647	1.43817	5.28297e-05	0.000639668
2782694	ARSJ	5.90178	6.51397	-1.52858	5.29959e-05	0.000641236
3528895	LRP10	7.48962	7.81915	-1.2566	5.32149e-05	0.000643439
3896078	SLC23A2 /// LOC102724905	8.15264	7.76255	1.31047	5.35349e-05	0.000646862
3512527	SNORA31 /// TPT1 /// LOC101928826 /// RCN1 /// DKFZp686K1684	9.02992	8.42504	1.52086	5.36619e-05	0.000647948
3466740	LTA4H /// LOC101928830	7.875	7.29634	1.49346	5.37474e-05	0.000648532
2950263	HLA-DMB	6.07735	6.69228	-1.53149	5.39399e-05	0.000650406
2728224	SRP72 /// SRP72P2 /// SRP72P1	9.09554	8.49245	1.51897	5.40014e-05	0.000650698
3727449	TOM1L1	6.54107	5.80268	1.66832	5.41467e-05	0.000651233
3530002	KHNYN	7.05766	7.30313	-1.18548	5.41511e-05	0.000651233
2911257	KIAA1586	6.7928	6.11555	1.59909	5.41576e-05	0.000651233
2957342	GSTA1 /// GSTA2 /// GSTA5 /// GSTA3 /// GSTA6P	6.55803	5.30473	2.38386	5.42251e-05	0.000651596
2488078	MPHOSPH10	8.89503	8.47438	1.33853	5.44897e-05	0.000654326
2666566	NGLY1	7.8614	7.35872	1.41684	5.45828e-05	0.000654994
3371986	NUP160	7.56341	7.1462	1.33535	5.46718e-05	0.000655612
3082990	MYOM2	6.45642	5.82563	1.54841	5.47183e-05	0.000655719
2477302	GPATCH11 /// CCDC75P1	8.54717	8.13377	1.33182	5.50667e-05	0.000659442
2560254	AUP1	8.98963	8.68894	1.23173	5.54588e-05	0.000663664
2396461	SRM	9.89615	9.53155	1.28752	5.54952e-05	0.000663664
3882069	MAPRE1 /// MAPRE1P1	10.5053	10.1031	1.32146	5.55672e-05	0.00066407
2901818	MRPS18B	8.48409	8.05859	1.34304	5.56747e-05	0.000664899
2450855	PHLDA3	6.59765	6.89414	-1.22815	5.57166e-05	0.000664945
2909020	ENPP4	6.45538	5.69655	1.69212	5.5778e-05	0.000665224
2489806	MRPL19 /// GCFC2	7.59479	7.21194	1.30391	5.59112e-05	0.000666358
3934162	LINC00313 /// LOC102724354	5.6941	5.99117	-1.22865	5.64863e-05	0.000672753
2343334	GIPC2	5.62325	6.00924	-1.30676	5.66496e-05	0.00067325
2403707	TMEM200B	7.50818	7.7764	-1.20432	5.6651e-05	0.00067325
2461473	TARBP1	7.96457	7.41303	1.46564	5.66773e-05	0.00067325
3294348	MRPS16 /// DNAJC9	9.71952	9.3572	1.28549	5.66822e-05	0.00067325
2332711	PPIH	9.17448	8.8371	1.26346	5.67595e-05	0.00067371
3577246	MOAP1	7.12919	6.89185	1.17881	5.71363e-05	0.000677722
2773387	CXCL3 /// CXCL2	5.72109	5.96089	-1.18083	5.73901e-05	0.000680271
3393744	CD3D	4.81297	5.20195	-1.30947	5.78588e-05	0.000685361
2459971	TAF5L	7.45332	7.14918	1.23468	5.79042e-05	0.00068543
3756319	CCR7	6.18692	6.45718	-1.20603	5.7943e-05	0.00068543
2510485	RIF1 /// LOC101929336	8.39377	7.75752	1.55429	5.82991e-05	0.000688541
3433747	RFC5	7.03531	6.61791	1.33552	5.83196e-05	0.000688541
2542651	WDR35	6.98824	6.38986	1.51401	5.83566e-05	0.000688541
3236448	SUV39H2	6.63773	6.11157	1.44009	5.83636e-05	0.000688541
3980035	YIPF6	8.37148	7.99409	1.29899	5.85636e-05	0.000690375
2784113	CCNA2	8.57907	7.97939	1.51538	5.85981e-05	0.000690375
2408111	TRIT1	8.34089	7.95264	1.30881	5.87822e-05	0.000691657
2362333	MNDA	4.77201	5.26756	-1.40986	5.88181e-05	0.000691657
3942502	SLC35E4 /// LOC101929728	6.30395	6.57906	-1.21009	5.88257e-05	0.000691657
3183364	TMEM38B	7.18864	6.68675	1.41606	5.89052e-05	0.000692127
3471224	GPN3	6.63898	6.20231	1.35348	5.91314e-05	0.000694317
2861952	MRPS27	7.96801	7.54279	1.34278	5.94012e-05	0.000697017
2320374	FBXO6	6.72739	6.91827	-1.14146	5.94869e-05	0.000697554
3555675	RNASE1	8.92466	9.54995	-1.54252	5.98135e-05	0.000700913
2329752	ZMYM4	8.7321	8.2139	1.43217	5.99331e-05	0.000701271
2459616	HIST3H2A	6.90126	6.32582	1.49014	5.99557e-05	0.000701271
3764103	SRSF1	10.834	10.4562	1.29938	5.99644e-05	0.000701271
3026599	TRIM24	7.9133	7.46525	1.36419	6.00062e-05	0.000701289
3376046	LRRN4CL	5.3833	5.7604	-1.29873	6.03709e-05	0.00070462
2864237	HOMER1	5.79861	5.25334	1.45929	6.03718e-05	0.00070462
3886867	DBNDD2 /// SYS1-DBNDD2 /// SYS1	7.26938	6.81283	1.37226	6.05788e-05	0.000706564
3760894	OSBPL7	6.78795	6.96835	-1.1332	6.07067e-05	0.000707583
3136413	IMPAD1	9.25922	8.6267	1.55028	6.09095e-05	0.000709474
2610359	IRAK2	6.36293	6.58578	-1.16704	6.12061e-05	0.000712315
2635349	TRAT1	3.06475	3.34132	-1.21131	6.12744e-05	0.000712315
3430552	PWP1	8.40424	7.95479	1.36552	6.12893e-05	0.000712315
3970338	NHS	6.55833	6.82357	-1.20183	6.13165e-05	0.000712315
2545681	GTF3C2	8.18358	7.85796	1.2532	6.16162e-05	0.000714978
2542795	SDC1	7.22875	7.61804	-1.30975	6.16276e-05	0.000714978
3895552	ADAM33	6.77322	7.02082	-1.18724	6.19094e-05	0.000717495
2449559	ASPM	7.1194	6.50183	1.53429	6.19267e-05	0.000717495
3079172	TMEM176B	7.24015	7.69028	-1.36616	6.19868e-05	0.000717716
2496382	NPAS2	6.72971	7.22771	-1.41226	6.21811e-05	0.000719489
2532510	GIGYF2 /// LOC101928854	7.97027	7.5909	1.30078	6.22543e-05	0.000719859
3615579	TJP1	8.80291	8.19854	1.52031	6.23772e-05	0.000720803
3262198	PDCD11	7.72728	7.38239	1.27005	6.25096e-05	0.000721855
3430776	ISCU	8.77831	8.39234	1.30673	6.28618e-05	0.000724993
3062193	SLC25A13	8.36703	7.81481	1.46634	6.28643e-05	0.000724993
2375795	LAX1	4.6283	4.89302	-1.2014	6.33328e-05	0.000729915
3611744	LRRK1	6.62388	6.9685	-1.26982	6.34876e-05	0.000730859
3395964	OR8B8	5.90801	5.39212	1.42987	6.34984e-05	0.000730859
2379280	FLVCR1	6.63489	6.14512	1.40422	6.39909e-05	0.000736043
2417174	SERBP1 /// SERBP1P5 /// SERBP1P1 /// SERBP1P6 /// SERBP1P3	10.653	9.79626	1.81097	6.42162e-05	0.000738148
2571217	ZC3H8	8.24208	7.80454	1.35429	6.43148e-05	0.000738795
2724472	UBE2K	9.3574	8.8341	1.43724	6.44644e-05	0.00073994
3294242	ECD	7.7492	7.33966	1.32827	6.4541e-05	0.00073994
2942306	TBC1D7 /// LOC100130357	7.21863	6.80132	1.33543	6.45415e-05	0.00073994
4007734	TFE3	7.47315	7.79594	-1.25075	6.46241e-05	0.000740402
2828135	LYRM7	4.75312	4.18407	1.48356	6.47571e-05	0.000741127
3525498	RAB20	6.40381	6.65708	-1.19191	6.47723e-05	0.000741127
2440258	SLAMF6	4.3522	4.89785	-1.45968	6.50878e-05	0.000744135
3008376	GTF2I /// GTF2IP1 /// LOC100093631	9.07279	8.74564	1.25453	6.51503e-05	0.000744135
3803628	NOL4 /// MTFR1L	5.30592	4.80999	1.41024	6.51629e-05	0.000744135
3693214	DOK4	7.20954	6.88158	1.25524	6.52648e-05	0.000744811
2374345	CAMSAP2	8.94855	8.3869	1.47595	6.53868e-05	0.000745717
3037193	EIF2AK1	9.41164	8.90178	1.42391	6.58116e-05	0.000749667
3778589	TXNDC2	4.60469	4.85298	-1.1878	6.5819e-05	0.000749667
3351315	UBE4A	9.17965	8.68241	1.41151	6.61477e-05	0.00075292
2519860	ASNSD1	7.85142	7.46192	1.30994	6.62762e-05	0.000753568
3132393	ADAM2 /// ADAM3A	2.18814	2.31495	-1.09187	6.62942e-05	0.000753568
3214749	NOL8	8.24804	7.77852	1.38465	6.6334e-05	0.000753568
3761959	SLC35B1	9.15484	8.76266	1.31238	6.6627e-05	0.000756405
2903343	BRD2	9.88798	9.51026	1.29929	6.68096e-05	0.000756855
2686371	TOMM70A	7.90642	7.39121	1.4292	6.68598e-05	0.000756855
3996815	VBP1	6.49329	6.03378	1.37508	6.68769e-05	0.000756855
3712098	LRRC75A-AS1 /// SNORD49A /// SNORD49B /// SNORD65	10.826	10.1493	1.59851	6.68825e-05	0.000756855
3386217	CHORDC1 /// LOC727896	5.46732	4.45265	2.02044	6.68833e-05	0.000756855
3864808	ZNF235	5.62925	5.22535	1.32308	6.70201e-05	0.000757913
3753860	CCL5	7.49714	7.79692	-1.23096	6.76536e-05	0.000764582
3854693	IL12RB1	6.73324	6.9176	-1.13631	6.78612e-05	0.000766432
3243708	BMS1 /// LOC101929959 /// BMS1P20 /// LOC102724031 /// BMS1P16 /// BMS1P8 /// BMS1P4 /// BMS1P15 /// BMS1P3 /// BMS1P1 /// BMS1P6 /// BMS1P7 /// AGAP11 /// BMS1P5 /// LOC101930147 /// AGAP9 /// AGAP10 /// BMS1P13 /// BMS1P12 /// BMS1P11 /// BMS1P10 /// BMS1P9	8.54398	8.13582	1.327	6.8001e-05	0.000767515
2702395	VEPH1	4.09013	4.49731	-1.32609	6.81797e-05	0.000769035
2760869	HS3ST1	5.88096	6.14191	-1.19827	6.85179e-05	0.00077191
3724782	KPNB1	9.69006	9.28411	1.32496	6.85229e-05	0.00077191
2927967	ABRACL	8.0984	7.50052	1.51348	6.85767e-05	0.000772019
2725779	GUF1	6.94743	6.45553	1.40629	6.89762e-05	0.000776016
2458649	SDE2	7.86416	7.48408	1.30141	6.90709e-05	0.000776581
3355860	KCNJ5	5.27992	5.56015	-1.21439	6.9407e-05	0.000779858
3823583	HSH2D	5.73529	5.95363	-1.16339	6.98527e-05	0.000784361
3191695	EXOSC2	8.52585	8.14987	1.29772	7.03339e-05	0.000789258
3208765	APBA1	6.25446	6.47118	-1.16209	7.04387e-05	0.000789926
2909404	CD2AP	8.11632	7.52231	1.50943	7.05566e-05	0.000790741
2447246	SHCBP1L /// HMGN1P4	3.3532	3.56147	-1.1553	7.08988e-05	0.000794066
3870611	LILRA3 /// LILRA6 /// LILRB3 /// LILRA1 /// LILRB1 /// LILRP1 /// LILRA2 /// LILRB2 /// LILRA4 /// LILRB5	5.24458	5.50919	-1.20132	7.09467e-05	0.000794094
2694817	PLXND1	7.98892	8.31491	-1.25352	7.10882e-05	0.000795168
3606034	PDE8A	8.65542	8.1476	1.4219	7.1328e-05	0.000797341
2361279	LMNA	8.76234	9.25591	-1.40793	7.15955e-05	0.000799819
3543539	PAPLN /// NDRG2	6.87369	7.12696	-1.1919	7.23486e-05	0.000807523
3708826	EIF4A1 /// SNORA67 /// SNORA48 /// SNORD10 /// EIF4A1P2 /// EIF4A1P10 /// LOC101928634 /// SENP3-EIF4A1	9.48915	8.75701	1.6611	7.23776e-05	0.000807523
2515402	METAP1D	6.98031	6.63878	1.2671	7.24801e-05	0.000808151
3957188	OSM	5.07119	5.3867	-1.24445	7.25693e-05	0.00080863
2979679	ZBTB2	6.49467	6.11538	1.3007	7.2658e-05	0.000809102
3878220	MGME1	7.95563	7.51107	1.3609	7.28526e-05	0.000810752
3146565	RNF19A	8.79203	8.1875	1.52048	7.29386e-05	0.000811192
3114649	NDUFB9	10.0334	9.42715	1.52226	7.31823e-05	0.000813385
3862944	CYP2A7 /// CYP2A6 /// CYP2A7P1 /// CYP2A13	4.75277	5.00993	-1.19512	7.35187e-05	0.000816309
3751541	GIT1	7.88295	7.65177	1.1738	7.35388e-05	0.000816309
3022689	SND1-IT1 /// SND1	8.03258	7.34325	1.61254	7.39264e-05	0.000820074
3632806	STRA6	6.07631	6.30033	-1.16799	7.39719e-05	0.000820074
2525272	PIKFYVE	8.16389	7.65237	1.42555	7.42983e-05	0.000823018
2659521	NRROS /// PIGX	6.96211	7.21645	-1.19279	7.43317e-05	0.000823018
3741585	ITGAE /// C17orf85	6.01407	6.19733	-1.13545	7.44237e-05	0.00082309
3391769	ZW10	7.13338	6.59906	1.44826	7.44324e-05	0.00082309
2531712	PSMD1	8.72392	8.20714	1.43076	7.45818e-05	0.000824221
2474681	GPN1	8.07297	7.67868	1.31429	7.4721e-05	0.000824862
3402786	CD4	7.22112	7.83246	-1.52769	7.47342e-05	0.000824862
2474651	ZNF512	8.08507	7.5946	1.4049	7.52984e-05	0.000830156
3589697	BUB1B /// PAK6	7.42016	6.81278	1.52349	7.53266e-05	0.000830156
2638789	CD86	5.67912	6.24718	-1.48253	7.53843e-05	0.000830156
3615985	MTMR10	7.90716	7.38059	1.44051	7.54259e-05	0.000830156
3697933	PKD1L3 /// RPL39P31	4.06975	4.20235	-1.09627	7.54514e-05	0.000830156
3730601	ACE /// ACE3P	5.86969	6.04506	-1.12925	7.55962e-05	0.000831226
3568080	WDR89	7.23502	6.72655	1.42255	7.56588e-05	0.000831391
3482888	GTF3A	7.57358	7.22425	1.27397	7.57232e-05	0.000831575
3329069	MAPK8IP1 /// LOC644172	6.40779	6.59934	-1.14199	7.60166e-05	0.000834273
3831260	ZNF146	7.61088	6.93492	1.59765	7.61349e-05	0.000834753
3251353	ANAPC16	7.52381	7.1225	1.3207	7.61559e-05	0.000834753
3819543	HNRNPM	10.4574	10.1726	1.21828	7.63096e-05	0.000835913
2380554	RRP15	6.17057	5.76991	1.32011	7.63842e-05	0.000836206
3416577	NCKAP1L	6.68313	7.37857	-1.61938	7.65361e-05	0.000837344
3390195	EXPH5	6.24832	5.50643	1.67236	7.66092e-05	0.000837619
3257338	KIF20B	5.49451	4.82816	1.58705	7.66893e-05	0.000837971
2734421	ARHGAP24	6.26257	6.76276	-1.4144	7.72925e-05	0.000844034
3474619	POP5	7.05279	6.79238	1.19782	7.76696e-05	0.000847622
2319340	SLC25A33 /// RPL9P11	6.51014	5.51511	1.99313	7.77216e-05	0.000847661
2429069	TRIM33	8.45519	8.0659	1.30975	7.83874e-05	0.000854383
3633048	EDC3	8.12528	7.76212	1.28624	7.84443e-05	0.000854383
2464484	HNRNPU-AS1	8.76503	8.15349	1.52789	7.84847e-05	0.000854383
3681705	RRN3 /// LOC101060405 /// RRN3P2 /// RRN3P3 /// RRN3P1 /// CDR2 /// LOC101060399 /// LOC101930306	8.36481	7.98927	1.29732	7.87151e-05	0.000856358
4022370	GPC4	9.40904	8.77002	1.55727	7.91474e-05	0.000860524
3062868	BAIAP2L1	5.9518	6.50187	-1.46416	7.92688e-05	0.000861309
3601051	NEO1	8.8047	8.26058	1.45813	7.93482e-05	0.000861636
3450180	YARS2 /// NAP1L1	6.43133	6.0586	1.29481	7.95021e-05	0.000862481
3898224	ESF1	7.01831	6.52136	1.41123	7.95248e-05	0.000862481
4054639	NOC2L /// LOC401010	8.84998	8.49052	1.28294	7.96117e-05	0.000862889
2909499	GPR115 /// GPR111	4.24248	4.45265	-1.15683	7.96744e-05	0.000863032
2342576	ACADM	8.75257	8.17347	1.49391	7.97761e-05	0.000863599
2673085	CDC25A	6.38885	6.02987	1.28252	7.99744e-05	0.000865209
3261447	PPRC1	7.84564	7.56767	1.21249	8.02259e-05	0.000867393
2492015	MRPL35 /// MRPL35P2	7.29645	6.92607	1.29269	8.04107e-05	0.000868853
2760632	CLNK	3.64728	3.80304	-1.11401	8.05699e-05	0.000870005
3223967	GGTA1P	4.75838	5.36838	-1.52627	8.06169e-05	0.000870005
2477980	GEMIN6	7.8761	7.51698	1.28264	8.06736e-05	0.00087008
4016572	MORF4L2	9.80685	9.23888	1.48244	8.09876e-05	0.000872928
3478457	STX2	8.31632	7.85373	1.37802	8.17253e-05	0.000880336
2962683	UBE3D	6.82257	6.50291	1.24804	8.18264e-05	0.000880882
3174121	RPL24 /// MAMDC2 /// RPL24P8	9.07371	8.07935	1.9922	8.21147e-05	0.000882903
3854836	KIAA1683	6.32586	6.54294	-1.16237	8.21243e-05	0.000882903
3178147	CTSL /// CTSLP8	8.6713	9.18298	-1.42571	8.21658e-05	0.000882903
3742285	CXCL16	6.75422	7.20291	-1.36481	8.30777e-05	0.000892153
2886130	PANK3 /// SLC2A3P1	7.85902	7.46737	1.31189	8.31288e-05	0.000892154
2640379	CCDC37	5.31355	5.45754	-1.10495	8.33333e-05	0.000893799
2344577	SPATA1	3.85	4.00128	-1.11055	8.3555e-05	0.000895628
2451200	UBE2T	7.19246	6.66051	1.44589	8.38704e-05	0.000898457
3086206	FDFT1	8.25088	7.83998	1.32952	8.4035e-05	0.000899669
3303255	ERLIN1 /// TPM4P1	7.12436	6.67805	1.36256	8.41081e-05	0.0008999
2648873	GMPS /// GMPSP1	8.61892	8.19747	1.33928	8.42446e-05	0.000900809
2698844	ATR	6.79564	6.30168	1.40831	8.5014e-05	0.000908479
2591906	OSGEPL1	5.64844	5.20826	1.35677	8.53439e-05	0.000911448
3257559	RPP30	7.5188	7.11466	1.3233	8.56025e-05	0.000912741
3665116	CBFB	9.29149	8.93193	1.28304	8.56273e-05	0.000912741
2485176	MDH1	8.87187	8.41568	1.37192	8.56483e-05	0.000912741
3870692	LILRB5 /// LILRB1 /// LILRB4 /// LILRB3	5.12112	5.4902	-1.29153	8.56739e-05	0.000912741
3391149	CRYAB /// FDXACB1 /// RPL37AP8	8.86483	7.5084	2.5605	8.60425e-05	0.000916109
3664843	CMTM3	8.47239	8.73743	-1.20167	8.6164e-05	0.00091641
3553690	MARK3 /// KLC1	9.45062	8.93272	1.43187	8.61757e-05	0.00091641
3109191	POLR2K	9.60263	9.07842	1.43815	8.6294e-05	0.000916865
2406064	SFPQ	10.2436	9.92984	1.24296	8.63234e-05	0.000916865
2385306	TSNAX /// TSNAX-DISC1	7.25806	6.71461	1.45745	8.64092e-05	0.000917218
2476116	SLC30A6 /// DDX50P1 /// DDX50	8.0026	7.34179	1.58097	8.64717e-05	0.000917325
3448744	PTHLH	5.80361	6.02855	-1.16872	8.65903e-05	0.000918026
3490655	CKAP2	8.45545	7.8757	1.49459	8.68116e-05	0.000919814
2470654	DDX1	9.07977	8.48676	1.50839	8.72199e-05	0.00092358
3767465	LOC102724272 /// AXIN2	6.77424	6.96258	-1.13945	8.74863e-05	0.00092584
3212420	SLC28A3	4.48682	4.61841	-1.0955	8.7665e-05	0.000927169
2450345	KIF14	6.95417	6.30186	1.57168	8.79692e-05	0.000929823
2657831	IL1RAP /// GCNT1P3	6.09996	6.53574	-1.35264	8.80484e-05	0.000930097
3595846	FAM63B	6.94852	6.33083	1.53442	8.87637e-05	0.000937087
2418570	SLC44A5	7.29084	6.19183	2.14209	8.93394e-05	0.000942595
3155637	COL22A1	7.68845	7.18748	1.41517	8.95163e-05	0.000943892
3279410	FAM188A	7.32631	6.73804	1.50345	8.96538e-05	0.000944771
3883941	TGIF2 /// TGIF2-C20orf24	7.69755	7.44017	1.19531	8.98419e-05	0.000946183
2882555	FAM114A2	6.63658	6.12155	1.42902	9.00684e-05	0.000947997
3894047	PCMTD2 /// LINC00266-1 /// LOC728323 /// LINC00266-3 /// LOC101928706 /// LOC101929823 /// LOC101060626 /// LOC101930503 /// LINC00266-4P	8.6862	8.13497	1.46533	9.01275e-05	0.000948047
3354210	SPA17	4.7643	4.36348	1.32026	9.03007e-05	0.000949285
2939069	SERPINB6	8.66675	8.31447	1.27657	9.03537e-05	0.000949285
3599811	KIF23	8.03032	7.39498	1.55331	9.04625e-05	0.000949856
3736162	TMC8	7.10404	7.36303	-1.19664	9.09102e-05	0.000953984
3216671	CTSV /// VN1R51P /// LOC101926917	5.55827	5.13024	1.34539	9.1068e-05	0.000955066
3727928	NOG	6.62852	5.88035	1.67966	9.15959e-05	0.000960026
3212728	AGTPBP1	7.12339	6.59734	1.43998	9.16827e-05	0.00096036
3854627	JAK3	6.4555	6.70129	-1.18575	9.19193e-05	0.000962262
2425212	DBT	7.00708	6.45502	1.46617	9.27668e-05	0.000970552
3815014	BSG	10.057	9.71331	1.26902	9.28345e-05	0.000970679
2664760	DAZL	4.49606	4.86233	-1.28901	9.33749e-05	0.000975745
2427619	KCNA3	5.13621	5.53234	-1.31597	9.35243e-05	0.000976723
2539821	ADAM17	8.26832	7.7501	1.43218	9.35854e-05	0.000976776
2632778	EPHA6	6.28365	5.15135	2.19208	9.38053e-05	0.000978488
2515627	ITGA6	8.12558	7.44911	1.59823	9.43565e-05	0.000983261
2682271	PROK2	7.46063	6.92044	1.45416	9.43755e-05	0.000983261
2448232	TPR	8.16863	7.67654	1.40648	9.47296e-05	0.000986362
2514304	DHRS9	4.27888	4.48843	-1.15633	9.4989e-05	0.000988474
3089401	PPP3CC	7.65619	7.22954	1.34411	9.50598e-05	0.000988622
3759587	PLCD3 /// LOC100129115	7.32343	7.52981	-1.15379	9.55725e-05	0.000993362
2867693	TTC37	8.33687	7.75865	1.49301	9.56961e-05	0.00099395
3269662	BCCIP	6.36438	5.99275	1.29381	9.57428e-05	0.00099395
3412008	PPHLN1	7.5392	7.1472	1.31222	9.59299e-05	0.000995302
3904747	RBL1	7.86908	7.36395	1.41925	9.60433e-05	0.000995887
3145953	RPL30	10.3011	9.84346	1.37328	9.63261e-05	0.000998227
3375894	EML3	7.489	7.73708	-1.18762	9.6484e-05	0.000998869
3696697	NOB1	4.40755	4.02583	1.30289	9.65024e-05	0.000998869
3590388	NUSAP1	7.73921	7.08908	1.56931	9.67087e-05	0.00100041
2961300	COX7A2	8.612	7.92538	1.60952	9.69551e-05	0.00100237
3748449	CCDC144A /// CCDC144CP /// CCDC144B /// LOC101929141 /// CCDC144NL /// USP32P2	8.92864	7.71373	2.32126	9.71539e-05	0.00100383
3716993	RNF135	6.76653	7.02529	-1.19645	9.72334e-05	0.00100406
2692573	CCDC14	7.77006	7.20804	1.47634	9.73308e-05	0.00100447
3407824	GOLT1B	8.05603	7.23852	1.76236	9.73925e-05	0.00100451
2360506	ZBTB7B	7.10383	7.32552	-1.1661	9.77385e-05	0.00100748
3476130	SBNO1	8.32434	7.90508	1.33724	9.78181e-05	0.00100771
2336383	PRPF38A /// PRPF38AP2 /// PRPF38AP1	9.08196	8.70178	1.3015	9.81788e-05	0.00101083
3326183	CAPRIN1	9.99315	9.55346	1.35631	9.85966e-05	0.00101453
3299255	ATAD1	8.34028	7.86654	1.3887	9.91778e-05	0.00101991
3393670	AMICA1	5.42376	6.04904	-1.54251	0.000100182	0.00102964
2316953	PRDM16	6.65133	6.8515	-1.14883	0.000100462	0.00103186
2838656	HMMR	5.85834	5.26304	1.51079	0.000100517	0.00103186
3018375	PRKAR2B	6.65453	5.82004	1.78323	0.000100712	0.00103254
3453370	ARF3	9.58333	9.29316	1.22279	0.00010076	0.00103254
3592172	C15orf43	2.62374	2.79283	-1.12435	0.000100775	0.00103254
3737242	SLC26A11	7.12408	7.32984	-1.1533	0.000100839	0.00103254
3666366	CDH3	5.69636	6.01974	-1.25126	0.000100878	0.00103254
2514497	PHOSPHO2 /// PHOSPHO2-KLHL23 /// KLHL23	6.03527	5.34757	1.61072	0.000101008	0.00103326
3302328	EXOSC1	8.00459	7.55996	1.36097	0.000101233	0.00103496
3277468	USP6NL /// USP6NL-IT1	6.87367	6.48592	1.30835	0.000101353	0.00103558
3535395	TMX1	9.09264	8.47662	1.53263	0.000101485	0.00103591
3791815	SERPINB12	2.79661	3.00617	-1.15633	0.000101504	0.00103591
3884100	RPN2 /// EEF1A2	10.0878	9.69174	1.31588	0.000101643	0.00103672
2746024	ABCE1	8.70927	7.97064	1.66859	0.000101835	0.00103796
3646000	DNASE1	5.89808	6.11604	-1.16309	0.000101883	0.00103796
2401384	ASAP3	7.35786	7.66405	-1.23644	0.000101965	0.00103819
2412740	CC2D1B	7.50312	7.73316	-1.17287	0.000102257	0.00104055
2726483	OCIAD1	7.71411	7.32792	1.30694	0.000102792	0.00104539
3740432	SCARF1	7.44754	7.72102	-1.20872	0.000102871	0.00104559
3092663	WRN	6.98242	6.46799	1.42843	0.000103016	0.00104645
2635906	PHLDB2	6.19844	7.03879	-1.79049	0.000103085	0.00104654
3009299	MDH2	10.036	9.65785	1.29968	0.00010328	0.00104791
3450655	CPNE8	6.94754	6.3486	1.51461	0.000103479	0.00104932
3371719	CKAP5	8.93027	8.42275	1.4216	0.000103576	0.00104969
3347549	CUL5	7.36215	6.71871	1.56205	0.000103771	0.00105066
3031880	AGAP3	7.77101	8.01484	-1.18413	0.000103827	0.00105066
2952679	GLO1	9.61379	8.97909	1.55261	0.000103864	0.00105066
2323172	IGSF21	6.66613	6.91196	-1.18578	0.000103911	0.00105066
3457667	CNPY2	8.7082	8.44344	1.20143	0.00010441	0.00105509
3632940	UBL7	7.88925	7.61961	1.20551	0.000104606	0.00105587
3471073	C12orf76 /// LOC101060443	6.17452	6.35722	-1.13501	0.000104608	0.00105587
3090697	CDCA2	6.9403	6.4339	1.4205	0.000105	0.00105922
2436401	RAB13 /// JTB	8.42816	8.08025	1.27272	0.000105233	0.00106009
3372368	MTCH2	9.35787	8.81226	1.45964	0.00010528	0.00106009
3629494	CLPX	8.19589	7.75833	1.35432	0.000105404	0.00106009
3376914	NRXN2	6.54613	6.77594	-1.17269	0.000105414	0.00106009
3726934	NME1 /// NME1-NME2 /// NME2	9.2953	8.82268	1.38762	0.000105439	0.00106009
3378818	PTPRCAP	7.43264	7.68105	-1.18789	0.000105451	0.00106009
3737140	GAA	7.26902	7.59659	-1.25489	0.000105761	0.0010626
3389745	CWF19L2 /// SMARCE1P1	6.47841	5.95006	1.44228	0.000106538	0.00106979
2562605	POLR1A	8.33364	8.04193	1.2241	0.000106619	0.00106998
3848885	NDUFA7	8.09232	7.85383	1.17976	0.000107468	0.00107789
3301011	NOC3L	6.18969	5.67582	1.42787	0.000108888	0.0010915
3565663	DLGAP5	7.2056	6.54757	1.57793	0.000109102	0.00109284
3722195	AOC3 /// AOC4P	7.29255	6.6003	1.6158	0.000109146	0.00109284
2327482	RCC1 /// SNHG3 /// SNORA73A	8.03018	7.63343	1.31654	0.000109284	0.0010936
2438575	SH2D2A	6.25194	6.56905	-1.24583	0.000109592	0.00109573
2376849	RASSF5	6.80424	7.0867	-1.21627	0.000109687	0.00109573
2656569	DNAJB11	9.50455	9.09626	1.32712	0.000109748	0.00109573
3527864	ARHGEF40	7.31731	7.63882	-1.24964	0.000109749	0.00109573
2776851	C4orf36 /// LOC100506746	4.68798	4.89178	-1.15173	0.000109957	0.00109718
3871192	PTPRH	6.30415	6.47461	-1.12542	0.000110194	0.00109853
2982319	SOD2 /// LOC100129518 /// HNRNPH1P1	7.44364	7.95079	-1.42124	0.000110218	0.00109853
3096545	POMK	8.28207	7.86982	1.33076	0.00011069	0.00110175
2363248	LY9	5.60674	5.77322	-1.12232	0.000110697	0.00110175
3367231	BDNF	5.8185	5.35461	1.37925	0.00011073	0.00110175
2351940	DDX20	6.29189	5.90909	1.30387	0.000110928	0.00110302
3260937	C10orf2	6.37949	6.11934	1.19761	0.000111031	0.00110302
3819016	STXBP2 /// PET100 /// DNAJB11	6.69894	6.98013	-1.21519	0.000111047	0.00110302
2447066	GLUL /// GLULP4	7.37979	7.7112	-1.25824	0.000111189	0.0011038
3946095	GRAP2	5.71126	5.94289	-1.17416	0.000111405	0.00110532
3157817	PUF60	9.00959	8.6901	1.24789	0.000111867	0.00110928
4041113	KPNA2	6.16021	5.40737	1.6851	0.000112368	0.00111361
3502087	SPACA7	2.47206	2.72844	-1.19448	0.00011247	0.00111399
3470193	CMKLR1	5.82196	6.4049	-1.49789	0.000112552	0.00111417
3299504	ACTA2	8.47216	9.51078	-2.05427	0.000112621	0.00111423
2656738	EIF4A2 /// SNORA63 /// SNORD2 /// SNORA4 /// SNORA81 /// MIR1248 /// EIF4A2P4	10.8604	10.3892	1.38627	0.000112811	0.00111546
2737069	METAP1	8.39256	7.87122	1.43529	0.000112906	0.00111577
3082248	ESYT2	8.91659	8.51699	1.31914	0.000112995	0.00111603
3348189	FDX1	6.51115	6.03082	1.39505	0.000113269	0.0011181
3352485	TMEM136	6.68712	6.10693	1.49505	0.000113627	0.001121
3270224	FOXI2	7.5176	7.74013	-1.16678	0.000113705	0.00112102
2675628	VPRBP	7.78788	7.47077	1.24583	0.000113757	0.00112102
2605674	ILKAP	7.38152	7.12288	1.19634	0.000113858	0.00112138
2334602	TSPAN1	4.31205	4.59243	-1.21452	0.00011403	0.00112185
3941907	EWSR1 /// NFATC2	9.61928	9.30264	1.24543	0.000114034	0.00112185
3852880	EMR2 /// CD97 /// OR7A5	6.39553	6.69598	-1.23153	0.000114165	0.00112212
3039177	ETV1	4.92743	5.71941	-1.73145	0.00011419	0.00112212
3771297	SRP68	8.8427	8.45432	1.30892	0.000114584	0.00112536
3138414	ARMC1	8.31644	7.77784	1.45256	0.000114796	0.00112681
3824713	ARRDC2	7.14562	7.42174	-1.21094	0.000114923	0.00112742
3441849	TNFRSF1A	8.1905	8.53548	-1.27013	0.000115361	0.00113108
2346863	RPL5 /// SNORA66 /// SNORD21 /// RPL5P5 /// RPL5P34 /// RPL5P1 /// RPL5P3 /// CCNJP2	6.48826	6.02751	1.37626	0.000115604	0.00113283
3433538	RNFT2	6.44658	6.09861	1.27277	0.000115844	0.00113454
2731417	MTHFD2L	5.51101	5.17668	1.26079	0.000116093	0.00113635
3456732	ITGA5	8.58532	9.02661	-1.35782	0.000116321	0.00113794
3471588	ATXN2	8.68977	8.33486	1.27891	0.000116456	0.00113862
3992575	CD40LG	3.31769	3.53255	-1.16059	0.000116554	0.00113894
2486927	ARHGAP25	6.02133	6.34676	-1.25304	0.00011686	0.00114129
2676167	TNNC1	6.58508	5.98091	1.52011	0.000117426	0.00114567
3662041	OGFOD1 /// OGFOD1P1	8.72702	8.33901	1.30859	0.000117439	0.00114567
2518488	PPP1R1C	4.4449	4.68515	-1.1812	0.000118126	0.00115173
3060051	TMEM243	7.95862	7.50682	1.36774	0.000118492	0.00115465
3003193	CCT6A /// CCT6P3	8.52428	8.06872	1.37132	0.000118936	0.00115834
2876046	PPP2CA /// CDKL3	9.37437	8.80518	1.48369	0.000119072	0.00115858
2948522	PPP1R18	7.5605	7.96665	-1.32514	0.000119094	0.00115858
3699044	RFWD3	7.67027	7.25053	1.33768	0.000119289	0.00115962
3247818	BICC1	8.44243	7.88821	1.46838	0.000119334	0.00115962
3775842	TYMS	9.10466	8.55843	1.46026	0.000119492	0.00116051
2854327	FYB	5.60699	6.33512	-1.65649	0.000119656	0.00116143
3251068	CDH23 /// LOC100653137	6.28326	6.67355	-1.31066	0.000119719	0.00116143
4012949	ABCB7	7.09398	6.68987	1.32327	0.000120315	0.00116656
3793588	TIMM21	7.89091	7.47266	1.33631	0.000120486	0.00116709
3101385	MTFR1	8.49159	7.96181	1.44371	0.000120504	0.00116709
2551690	PIGF /// PIGFP1	6.10545	5.30029	1.74734	0.000121132	0.00117253
3403244	CLSTN3 /// LOC101927850	6.58768	6.95499	-1.28994	0.000121278	0.0011733
2461037	PCNXL2 /// RPS7P3	5.90905	6.31599	-1.32587	0.000121931	0.00117896
3758510	ETV4	5.63046	5.93122	-1.23179	0.000122141	0.00118033
2586348	METTL5	8.56872	8.09587	1.38785	0.000122656	0.00118466
3956226	MN1	6.61973	6.87983	-1.19756	0.000122738	0.0011848
3270270	PTPRE	6.60642	7.01669	-1.32893	0.000123046	0.00118711
2422722	TGFBR3	6.95779	7.56282	-1.52101	0.000123362	0.00118951
2497018	LOC100131131	5.34589	5.96544	-1.5364	0.000123949	0.0011945
3400413	ERC1	8.61228	8.10549	1.42088	0.000124235	0.0011966
3383081	INTS4 /// INTS4L2 /// LOC101929322 /// INTS4L1	6.80883	6.41178	1.31681	0.000124823	0.0012016
3402571	NCAPD2 /// NCAPD2P1	9.17195	8.63845	1.44743	0.000124992	0.00120256
2417528	DEPDC1	8.12253	7.22248	1.86613	0.000125177	0.00120369
2888519	UIMC1	7.70333	7.38822	1.24411	0.000125581	0.00120691
3470253	SART3	8.40143	8.13079	1.20634	0.000125973	0.00121
3602526	FBXO22	8.00999	7.57099	1.35566	0.000126363	0.00121245
3940185	SNRPD3	9.14582	8.78982	1.27988	0.000126366	0.00121245
3257750	HECTD2	7.17759	6.653	1.43853	0.000126552	0.00121357
3435362	KNTC1	7.81677	7.25094	1.48024	0.000126796	0.00121523
3894995	SNRPB	8.55165	8.1733	1.29986	0.000127037	0.00121688
3251490	MCU	6.76823	6.40995	1.2819	0.000127293	0.001218
3378007	C11orf68	6.97379	7.18514	-1.15777	0.000127319	0.001218
3318009	RRM1	8.19935	7.61444	1.49995	0.000127363	0.001218
3056226	STX1A	6.74139	6.94255	-1.14962	0.000127641	0.00121999
2721633	SOD3	6.11982	6.40424	-1.21792	0.00012774	0.00122027
3405531	DDX47 /// APOLD1	8.6117	8.10274	1.42303	0.000128167	0.00122328
3752437	UTP6	8.33758	7.86968	1.38309	0.000128196	0.00122328
2878778	FCHSD1	6.76272	6.98577	-1.1672	0.000129221	0.00123239
2442134	TMCO1	9.43684	8.99832	1.35522	0.000130093	0.00124004
2893721	RIOK1	7.37316	6.87912	1.40838	0.000130686	0.00124501
3716893	ATAD5	6.85422	6.28897	1.47965	0.000130922	0.00124631
2560704	GCFC2	5.19431	4.79297	1.32073	0.000130965	0.00124631
3191589	FUBP3	7.93591	7.58085	1.27904	0.000131068	0.00124661
3235789	MCM10	6.67297	6.25501	1.33603	0.000131168	0.00124688
3108072	PTDSS1	9.72891	9.11356	1.53193	0.000131639	0.00125068
3732373	NOL11	7.88333	7.32805	1.46946	0.000132052	0.00125392
3452231	SLC38A1	7.96778	7.01063	1.94148	0.000132379	0.00125634
2363689	FCGR2A /// FCGR2C /// FCGR2B	8.46286	9.18281	-1.64712	0.000133247	0.0012639
3058944	HGF	5.45905	6.41308	-1.93728	0.000133488	0.00126527
2633631	NIT2	7.51846	7.13771	1.30201	0.000133537	0.00126527
3757745	GHDC	6.10973	6.40463	-1.2268	0.000133677	0.00126588
2805786	TARS	9.51389	8.97312	1.45476	0.000133747	0.00126588
2379863	CENPF	7.92199	7.31193	1.52632	0.000134447	0.0012718
3995848	ABCD1	6.6006	6.84922	-1.18807	0.000134518	0.0012718
3592366	SPATA5L1	5.97538	5.67288	1.23329	0.000134602	0.00127191
2652675	ECT2	7.17309	6.57861	1.50993	0.000135266	0.00127749
3419807	XPOT /// XPOTP1	9.10964	8.45442	1.57485	0.000135367	0.00127776
3701384	CMC2	7.34669	6.86117	1.40009	0.000135479	0.00127813
2544164	C2orf44	6.73821	6.36377	1.29634	0.000135983	0.00128219
3365776	E2F8 /// PCNAP4	6.08803	5.69701	1.31132	0.000136267	0.00128417
2816536	CRHBP	5.627	5.8144	-1.13871	0.000136691	0.00128747
2724585	N4BP2 /// KRT18P25	7.05898	6.55711	1.41605	0.000137033	0.00129
3691326	SALL1	7.27105	6.86743	1.32282	0.000137263	0.00129147
3381241	ARAP1	7.74273	7.99839	-1.19388	0.000137371	0.00129164
2439801	CCDC19	5.97981	6.13421	-1.11295	0.000137429	0.00129164
2836856	CNOT8	8.29937	7.91535	1.30497	0.000137882	0.0012952
3300242	CPEB3	6.42061	6.06146	1.28267	0.000138009	0.00129569
3300350	IDE	7.87968	7.33614	1.45755	0.000138215	0.00129693
3160658	SLC1A1	6.26423	5.4805	1.72157	0.000138345	0.00129739
2476176	YIPF4	7.87209	7.3727	1.41362	0.000138413	0.00129739
2408189	PPT1	9.94137	9.41568	1.43961	0.000138824	0.00130055
3013894	DLX6	7.6625	7.35091	1.24108	0.00013896	0.00130113
3202136	CAAP1	6.59163	6.25297	1.26459	0.000139151	0.00130222
3444009	CLEC7A	5.05995	5.72104	-1.58127	0.000139331	0.0013032
3893072	GID8	8.71802	8.35949	1.28212	0.000139542	0.00130448
3217123	TRIM14	7.05273	7.31086	-1.19593	0.000140402	0.00131182
3130211	PPP2CB	7.47141	6.94278	1.44257	0.00014073	0.00131418
3046520	TRGV8 /// TRGV6 /// TRGV2 /// TRGC2 /// TARP /// TRGV4 /// TRGV9	4.27434	4.50941	-1.17697	0.00014094	0.00131544
2534615	SCLY /// UBE2F-SCLY /// UBE2F	7.38438	7.14615	1.17954	0.000141241	0.00131755
4045780	SRSF10	7.16268	6.58859	1.48875	0.000141506	0.00131931
3377016	PYGM	7.05501	6.41424	1.55916	0.000141755	0.00132054
3472755	TBX3	6.59993	6.92764	-1.25501	0.000141789	0.00132054
3314040	BNIP3 /// BNIP3P1	8.36442	6.97545	2.61892	0.000142032	0.0013221
2448073	IVNS1ABP /// LOC102724641	10.181	9.60344	1.49234	0.00014221	0.00132305
3496366	MIR17HG /// MIR17 /// MIR18A /// MIR19A /// MIR19B1 /// MIR20A /// MIR92A1	4.96419	4.47883	1.39994	0.000142411	0.00132422
3378183	CD248	7.48897	8.1879	-1.62329	0.000142826	0.00132737
2730194	HTN3 /// IGLC1	3.70954	3.93795	-1.17155	0.000143615	0.00133399
3553531	TNFAIP2 /// LOC102723726	7.42996	7.76645	-1.26268	0.000143979	0.00133634
2752560	SPCS3	9.20519	8.4775	1.65598	0.00014402	0.00133634
3351280	CD3E	5.31052	5.80093	-1.40484	0.000144293	0.00133768
2495881	EIF5B	8.19997	7.74629	1.36953	0.000144318	0.00133768
3258168	KIF11	6.538	5.86062	1.59922	0.000144688	0.0013404
2448971	UCHL5 /// ZNF101P2 /// ZNF101	7.17805	6.6577	1.4343	0.000145287	0.00134524
3665997	DUS2	7.06079	6.79113	1.20552	0.000145561	0.00134705
2947572	TRIM27	8.03453	7.69825	1.2625	0.000145995	0.00135036
2982076	TAGAP	5.59938	5.84244	-1.18349	0.000146225	0.00135177
3078435	PDIA4	8.99531	8.54637	1.36504	0.000146675	0.00135506
2745288	IL15	4.92681	5.10879	-1.13444	0.000146736	0.00135506
2650393	PPM1L	7.14015	6.63623	1.41806	0.000147122	0.00135736
3944826	SH3BP1	6.64852	6.87816	-1.17254	0.000147166	0.00135736
3413344	PFKM	8.11765	7.64791	1.38486	0.000147219	0.00135736
3458230	TAC3	6.38921	5.17268	2.32387	0.000147472	0.00135898
2516332	SCRN3	6.10187	5.63192	1.38505	0.000147718	0.00136053
2829542	C5orf24	8.42085	8.01839	1.32176	0.000147936	0.00136182
2642911	UBA5	8.11028	7.5806	1.4436	0.00014804	0.00136206
3593575	SLC27A2	4.25732	3.72325	1.44801	0.000148146	0.00136232
3630099	TIPIN /// RPL9P25	7.29887	6.81336	1.40008	0.000148346	0.00136344
3605268	TM6SF1	5.32257	5.78876	-1.38146	0.000149221	0.00137076
2586603	TLK1 /// TLK1P1	7.92307	7.52391	1.31874	0.000149461	0.00137224
3971806	SAT1	8.92959	9.4309	-1.4155	0.000149663	0.00137338
3075778	HIPK2	8.62991	8.19953	1.34759	0.00015066	0.0013818
3838118	RUVBL2	8.45873	8.17956	1.2135	0.000151041	0.00138443
3634811	CTSH	6.97988	7.60486	-1.54219	0.000151105	0.00138443
2769095	ERVMER34-1	6.44606	5.84575	1.51604	0.000151532	0.00138761
2338487	FGGY	6.6032	7.18262	-1.49425	0.000152558	0.00139571
2636185	SLC35A5	8.31823	7.66906	1.56826	0.000152576	0.00139571
3870449	VSTM1	4.96664	5.13898	-1.12689	0.000152851	0.00139749
3867092	KDELR1	9.73879	9.33865	1.31964	0.000153358	0.0014011
2612508	GALNT15 /// LOC101927674 /// IMPDH1	5.77808	6.21975	-1.35818	0.000153454	0.0014011
2735598	TIGD2	6.17417	5.67706	1.41139	0.000153486	0.0014011
3868659	C19orf48 /// SNORD88C	7.26886	6.97038	1.22985	0.00015358	0.00140123
3444493	TAS2R19	7.12236	6.46793	1.574	0.000154151	0.0014057
2479746	CAMKMT	6.71624	6.38941	1.25426	0.000155059	0.00141324
2379009	PPP2R5A	6.98164	6.4639	1.43171	0.000155394	0.00141556
3264326	ACSL5	6.0142	6.51596	-1.41594	0.00015608	0.00142107
3425108	C12orf29	6.92628	6.55593	1.29267	0.000156438	0.00142336
3949162	GRAMD4	7.6318	7.93287	-1.23206	0.000156495	0.00142336
2664640	RFTN1	7.67447	8.11098	-1.35332	0.000156672	0.00142423
2732068	SHROOM3	6.82906	6.3457	1.398	0.000157113	0.0014275
2437753	KIAA0907	8.4399	7.97263	1.38249	0.000157528	0.00142965
2877378	CDC25C	6.27529	5.85869	1.33477	0.00015765	0.00142965
2525533	MAP2 /// LOC648149	6.6799	6.07689	1.51889	0.000157701	0.00142965
3204648	CD72	5.40416	5.59509	-1.1415	0.000157703	0.00142965
2792166	2015-03-01	5.96551	6.53664	-1.48568	0.000157805	0.00142965
2654023	ACTL6A	7.27534	6.89677	1.30005	0.00015791	0.00142965
2395146	TNFRSF9	6.32204	6.88176	-1.47398	0.000158069	0.00142965
3832308	CATSPERG	5.15481	5.31165	-1.11485	0.0001581	0.00142965
3417309	PA2G4 /// PA2G4P4 /// PA2G4P2	10.7009	10.3719	1.25621	0.000158119	0.00142965
2965674	NDUFAF4	5.86183	5.45649	1.3244	0.000158245	0.00142965
2345880	LRRC8B	6.91486	6.35158	1.47763	0.00015825	0.00142965
2397898	HSPB7	6.68454	6.10942	1.4898	0.000158445	0.00143067
3485863	EXOSC8	6.70744	6.24922	1.37384	0.000158869	0.00143376
2489007	ACTG2	5.49469	6.25509	-1.69397	0.000159159	0.00143563
2481142	MSH6	8.03218	7.63667	1.31541	0.000160102	0.00144339
3147726	SLC25A32 /// BAALC-AS1 /// LOC257152	8.89181	8.23398	1.57771	0.000160194	0.00144348
3221395	ALAD /// FKBP15	7.00546	7.27583	-1.20612	0.000160494	0.00144544
3869062	SIGLEC8	5.47573	5.6977	-1.16633	0.000161068	0.00144986
3989721	STAG2	7.81241	7.29923	1.42719	0.000161247	0.00145006
3679564	USP7	8.84042	8.43683	1.32279	0.000161326	0.00145006
3257938	BTAF1	8.18515	7.60601	1.49396	0.000161339	0.00145006
3058209	MAGI2 /// LOC101930266	7.26301	6.78448	1.39332	0.000162082	0.00145533
2674229	GPX1 /// GPX1P1	7.19352	7.52166	-1.25539	0.000162092	0.00145533
3915087	USP25	8.49717	7.74638	1.68271	0.000162432	0.00145763
3929395	PAXBP1	9.55205	8.94983	1.51806	0.000162651	0.00145885
2614369	RARB	6.96202	6.40002	1.47631	0.000162926	0.00146057
2881521	RBM22	8.07357	7.7145	1.2826	0.00016347	0.00146469
2436338	CRTC2	7.40756	7.64938	-1.18249	0.000163557	0.00146472
2871923	ATG12	7.0739	6.86724	1.15402	0.000163674	0.00146502
2987544	LFNG	7.21972	7.59898	-1.30067	0.000163962	0.00146648
3375735	AHNAK	8.30604	8.68669	-1.30193	0.000164028	0.00146648
2676009	TWF2	8.43047	8.69101	-1.19793	0.00016409	0.00146648
3507199	FLT3	2.99147	3.12418	-1.09635	0.000164361	0.00146816
3345593	CEP57	6.70984	6.21746	1.40676	0.000164803	0.00146991
3131916	WHSC1L1	8.63356	8.16562	1.38313	0.000164915	0.00146991
3850261	ICAM3	6.42916	6.64832	-1.16405	0.000164963	0.00146991
2377020	IL20	4.92896	5.10279	-1.12805	0.000164973	0.00146991
3820310	C19orf66	7.44316	7.71198	-1.20482	0.000164978	0.00146991
2862696	ENC1	7.73543	7.24823	1.40172	0.000165164	0.00147082
3556924	PRMT5	8.96857	8.56109	1.32637	0.000165611	0.00147405
3995472	PNMA6A /// PNMA6C /// PNMA6D	6.69835	6.41765	1.21478	0.000166174	0.00147831
3322251	NUCB2	8.30496	7.70273	1.51806	0.000166772	0.00148287
3303300	CHUK	7.22055	6.73943	1.39583	0.000167219	0.00148593
3833757	SNRPA	7.73586	7.47919	1.19472	0.000167286	0.00148593
3302693	LOXL4	6.93724	6.47493	1.37774	0.000167665	0.00148853
2964350	MDN1	8.03222	7.56157	1.38573	0.000167948	0.00149029
2456849	RAB3GAP2 /// AURKAPS1 /// AURKA /// NOC4L	7.76086	7.35991	1.32037	0.000168998	0.00149885
2549455	THUMPD2	6.7429	6.25492	1.40248	0.000169184	0.00149974
3879467	XRN2	8.67945	8.21262	1.38207	0.000169547	0.00150177
3294959	C10orf55	3.93602	4.25639	-1.24865	0.000169585	0.00150177
4027370	SLC10A3	7.64431	7.87719	-1.17519	0.000169812	0.00150302
2887633	BOD1	8.1456	7.67859	1.38224	0.000170181	0.00150506
2382467	CNIH3 /// AKR1B1P1 /// LOC101928291	5.50624	6.04996	-1.45772	0.000170235	0.00150506
2367963	RABGAP1L	7.31828	6.91555	1.322	0.000170301	0.00150506
2406579	COL8A2	6.82248	7.11069	-1.22113	0.000170828	0.00150896
3089285	POLR3D	7.96475	7.60371	1.28435	0.00017095	0.00150927
2619120	TRAK1	7.20764	7.5154	-1.23779	0.000171047	0.00150931
3082181	NCAPG2	7.91787	7.34346	1.48906	0.000171128	0.00150931
3078774	ZNF467	6.53761	6.7112	-1.12786	0.000171371	0.00151038
3835879	APOE	8.35154	8.94291	-1.50668	0.000171439	0.00151038
2558976	MCEE	6.50532	6.02554	1.39453	0.000171604	0.00151038
3932148	BRWD1 /// METTL21AP1	8.09922	7.49483	1.52033	0.000171638	0.00151038
2669488	PLCD1	7.7591	7.42352	1.26189	0.000171681	0.00151038
2603897	TIGD1	5.46131	5.08643	1.29673	0.000172313	0.00151476
2523635	CYP20A1	7.66208	7.26214	1.31945	0.000172353	0.00151476
3427282	C12orf55	2.77111	2.97642	-1.15294	0.000172487	0.00151479
2954678	XPO5	8.93358	8.35602	1.49232	0.0001726	0.00151479
3288224	FRMPD2 /// FRMPD2P1 /// LOC101930027 /// LOC101930006 /// FRMPD2P2	5.27102	5.42199	-1.11032	0.000172616	0.00151479
3018866	DNAJB9	6.77847	6.45716	1.24946	0.000173345	0.00152043
4027813	F8A2 /// F8A3 /// F8A1	8.06675	8.2826	-1.16139	0.000173468	0.00152074
3882854	ITCH	8.77348	8.35481	1.33669	0.000173721	0.0015217
3656622	CTF1	7.20515	7.41044	-1.15292	0.000173752	0.0015217
2532064	COPS7B	7.72325	7.43597	1.22033	0.000173839	0.0015217
3031573	GIMAP1-GIMAP5 /// GIMAP5 /// GIMAP1	6.90317	7.32508	-1.3397	0.000174187	0.00152398
2791593	C4orf45	2.49388	2.68824	-1.14422	0.000174437	0.00152541
[truncated: 4,263 more rows]
