# Supplementary material for: Integrated DNA Copy Number and Expression Profiling Identifies IGF1R as a Prognostic Biomarker in Pediatric Osteosarcoma
Source: Int J Mol Sci. 2022 Jul 21;23(14):8036. doi: 10.3390/ijms23148036 (PMC9319262; doi:10.3390/ijms23148036)
Supplement: Supplementary file 1 [file ijms-23-08036-s001.zip › Supplementary.Figures.Tables/Supplementary Tables/Supplementary Table S2 - Discovery set mRNA associated with survival.xlsx]

## Sheet: coxPH.models.HuEx.U133.Validate
Supplementary Table S2. Discovery set mRNA associated with survival.
		Event-free Survival Model				Overall Survival Model
Probeset ID	Associated Gene(s)	Hazard ratio (mRNA covariate)	p-value (mRNA covariate)	Corrected p-value (mRNA covariate)	Full model p-value	Hazard ratio (mRNA covariate)	p-value (mRNA covariate)	Corrected p-value (mRNA covariate)	Full model p-value
3423301	NAV3 /// NAV2	0.673618	0.0132389	0.131647	4.4367e-05	0.487965	0.000205981	0.0387751	2.86976e-06
3788976	RAB27B	0.583466	0.000254194	0.0544172	1.80113e-06	0.501093	0.000212243	0.0387751	1.63265e-06
3630736	ITGA11	0.535106	0.000328092	0.0544172	5.23025e-06	0.471879	0.00038817	0.0387751	8.99349e-06
3324447	FIBIN	0.698466	0.00619809	0.104176	2.25643e-05	0.558805	0.000516971	0.0387751	6.54163e-06
3310041	FGFR2	0.718083	0.0137691	0.131647	5.8396e-05	0.560821	0.000544005	0.0387751	8.2939e-06
2829947	TGFBI	0.647739	0.00187242	0.0874592	1.06814e-05	0.606902	0.000615694	0.0387751	4.84274e-06
3074857	PTN /// DGKI	0.729235	0.0034023	0.0874592	1.01773e-05	0.618121	0.000621112	0.0387751	3.84858e-06
* All p-values were corrected using the Benjamini-Hochberg method. P-values represent Wald tests. All models include initial metastasis at diagnosis as a factor.
