# Supplementary material for: Integrated DNA Copy Number and Expression Profiling Identifies IGF1R as a Prognostic Biomarker in Pediatric Osteosarcoma
Source: Int J Mol Sci. 2022 Jul 21;23(14):8036. doi: 10.3390/ijms23148036 (PMC9319262; doi:10.3390/ijms23148036)
Supplement: Supplementary file 1 [file ijms-23-08036-s001.zip › Supplementary.Figures.Tables/Supplementary Tables/Supplementary Table S3 - Expanded Clinical Information.xlsx]

## Sheet: Table S1 - Expanded Clinical In
Supplementary Table S3. Expanded clinical characteristics of study set.
Sample ID	Gender	Patient Age at Diagnosis (days)	Time to Event (days)	Time to Death (days)	Follow-up Time (days)	Metastasis Present at Diagnosis?
2006-12-P0698	Female	5604	2201		2777	0
2007-03-P0438	Female	3461			42	0
2007-08-P0444	Male	6085	56	1061	1061	0
2007-01-P0106	Female	5005	176	176	176	1
2000-05-P4021	Male	6168	Data N/A	Data N/A	Data N/A	0
96-03-P338	Male	6104	926	1219	1219	0
1997-12-P389	Male	4221	Data N/A	Data N/A	Data N/A	0
2004-10-P0788	Male	3345			3708	1
2005-05-P0479	Male	5527	Data N/A	Data N/A	Data N/A	0
2005-09-P0699	Female	5127	812		1323	1
2005-10-P0196	Male	6855			1538	0
96-05-P094	Male	6200	1119		3383	0
96-09-P303	Female	5627	458	1167	1167	0
2002-08-P6116	Male	6212	Data N/A	Data N/A	Data N/A	0
2004-06-P0510	Female	4781	626	1190	1190	1
2004-06-P0539	Male	5589	Data N/A	Data N/A	Data N/A	0
2004-08-P0642	Male	2551	Data N/A	Data N/A	Data N/A	0
2004-09-P0501	Female	5767			1254	1
2005-03-P0490	Female	6396	Data N/A	Data N/A	Data N/A	0
2005-11-P0043	Male	5328			2151	0
2006-03-P0204	Male	5926	647	1397	1397	0
2007-12-P0937	Female	4526			211	0
2008-02-P0576	Male	6452			2314	0
2008-05-P0345	Male	4085			2350	0
1996-06-P452	Male	5886	116	513	513	1
2001-11-P4040	Male	11400			2910	0
2002-07-P1047	Female	5476	Data N/A	Data N/A	Data N/A	1
2006-11-P0449	Male	2803	69	78	78	1
2007-08-P0472	Female	2986			2462	0
2008-04-P0334	Female	6058			2215	0
2001-07-P1007	Male	2163	305	533	533	0
1996-12-P257	Female	5476	478	614	614	1
1997-06-P231	Female	4908	1041		2990	0
2004-02-P0148	Male	6243	2229	2229	2229	0
2004-10-P0019	Male	6088			3653	0
2004-12-P0243	Male	4842			1939	0
2005-02-P0273	Male	7319			1484	1
2004-01-P0471	Male	6035	518	989	989	0
2005-07-P0556	Female	2671			3010	0
2005-05-P0108	Male	6368	432	432	432	0
2005-07-P0226	Male	6382			1357	1
2006-05-P0532	Male	5201			1329	0
2006-05-P0861	Male	3989			2775	0
2008-01-P0475	Male	3656	1816		2359	0
2008-02-P0424	Female	4882			1597	0
2008-05-P0145	Male	5061			2319	1
2008-08-P0323	Male	3603			2242	0
2000-03-P1236	Male	5489	Data N/A	Data N/A	Data N/A	0
2006-07-P0385	Male	3027	380	1330	1330	0
2006-10-P0632	Male	5249			2855	1
2006-12-P0057	Male	3071			2834	0
2006-12-P0111	Female	3595	1933		2520	0
2006-12-P0370	Female	4172			2526	0
2007-02-P0478	Male	3037			2648	0
2007-02-P0799	Female	4859			2750	0
2007-04-P0132	Male	3680	105	679	679	1
2007-04-P0154	Female	5309	692		719	1
2007-08-P0385	Female	4624	811	1631	1631	1
99-04-P1096	Male	4547	Data N/A	Data N/A	Data N/A	0
98-07-P520	Female	4796	Data N/A	Data N/A	Data N/A	0
2003-10-P1062	Female	3942	39	74	74	1
2003-11-P4002	Female	4938			3002	0
2004-09-P0458	Female	4893			3478	0
2004-11-P0741	Male	5276	Data N/A	Data N/A	Data N/A	0
2005-01-P0751	Male	4536			782	0
2005-04-P0309	Male	5060			2611	0
2005-10-P0523	Male	5683			1312	0
2007-04-P0356	Female	5845	88	1990	1990	0
97-09-P306	Female	2709			3002	0
98-09-P492	Female	2654	Data N/A	Data N/A	Data N/A	0
2000-01-P1248	Female	4090	1036	2008	2008	0
2000-04-P4033	Female	6745	Data N/A	Data N/A	Data N/A	0
2001-09-P4021	Female	6042			2142	0
2001-12-P4064	Female	4841	651	1003	1003	0
2002-02-P1074	Male	3647			3668	0
2002-07-P1104	Female	3186	651		4307	1
2002-12-P2029	Male	4978			4697	0
2003-03-P1104	Male	3942	385	857	857	1
2004-08-P0219	Female	3898	69	95	95	1
2006-05-P0552	Male	3478	192	422	422	0
2006-07-P0389	Female	5289	594	922	922	0
2008-01-P0385	Female	5548			2337	0
2008-01-P0591	Male	4780	788	1672	1672	0
2008-02-P0345	Male	6238	57	428	428	1
2008-04-P0670	Male	4250	66		2150	0
2008-05-P0677	Male	7415	Data N/A	Data N/A	Data N/A	0
2008-08-P0728	Male	4657			1896	0
1997-10-P530	Female	4009			1782	0
1998-07-P420	Male	5737	39	527	527	1
2000-03-P2048	Female	5059	Data N/A	Data N/A	Data N/A	0
2000-11-P1175	Female	5651			1321	0
2001-02-P4043	Male	4073			1206	0
2001-05-P6017	Female	2526			2134	0
2001-11-P4086	Female	7979	Data N/A	Data N/A	Data N/A	0
2002-06-P2047	Male	3741	65	481	481	1
2002-07-P2002	Male	4316	479	712	712	0
2002-08-P1000	Female	3030			2556	1
2003-07-P1028	Female	4509	71	180	180	1
2005-10-P0157	Female	6525	Data N/A	Data N/A	Data N/A	0
2007-01-P0832	Male	4894	675		2823	0
2007-02-P0434	Female	3262			2664	0
2007-02-P0802	Female	4634			286	1
2007-07-P0941	Male	5902			2587	0
2007-08-P0373	Male	4530			2564	0
2002-12-P3011	Male	7316			4489	0
2003-03-P3006	Female	6405	718	915	915	0
2003-04-P1073	Male	3233			1913	0
2004-06-P0766	Female	5634			3851	0
1999-08-P1152	Female	2292	Data N/A	Data N/A	Data N/A	0
2000-08-P4112	Female	2498	1808		2735	0
2007-10-P0503	Male	5884			2391	1
0000-07-P3970	Female	5965	145		506	1
2003-09-P2013	Female	1642			3845	0
2004-08-P0136	Female	4828			1589	0
2004-09-P0585	Male	4880			2376	1
2005-07-P0165	Female	5044			3371	0
2005-02-P0491	Male	7445	21	47	47	1
2005-03-P0473	Male	6293			1931	0
2006-03-P0141	Male	3830	Data N/A	Data N/A	Data N/A	0
2006-04-P0119	Male	4648			1471	0
2006-06-P0516	Male	5113	246	488	488	0
2008-04-P0735	Male	6790	73	516	516	0
2008-06-P0647	Male	5639	1855		2223	0
2008-09-P0220	Female	5918	1330		1791	0
2003-04-P1119	Female	4480			3551	0
2007-06-P0433	Male	5925			2610	0
2004-05-P0252	Male	6435			903	0
2007-05-P0850	Female	4987	53	653	653	0
2005-08-P0217	Male	6479			2109	0
2005-04-P0325	Male	5566	Data N/A	Data N/A	Data N/A	1
2001-02-P4135	Male	5653	774		2883	0
2006-03-P0611	Female	4597			1719	0
2003-08-P1005	Male	5501			3926	0
95-09-P001	Female	5140			3680	0
2003-03-P2000	Male	2423	Data N/A	Data N/A	Data N/A	0
2008-04-P0792	Male	5255	868	1235	1235	1
2005-12-P0133	Male	5996			568	0
2001-08-P4070	Male	8644	489	763	763	0
2001-11-P4020	Male	3802	88	88	88	1
2001-10-P1102	Female	3661	384	754	754	0
2006-03-P0516	Male	5447			2499	0
2002-01-P4038	Male	6019			4815	1
2000-03-P1087	Male	4950			2833	0
2001-06-P4191	Female	5245	578		2462	0
2005-03-P0290	Male	4241			3358	0
2005-04-P0534	Male	5234			2256	0
2001-12-P4026	Male	3032	Data N/A	Data N/A	Data N/A	0
2001-11-P4005	Female	7263	145	340	340	0
2000-11-P1192	Female	6163			2521	0
2000-08-P1221	Female	4627			2758	0
2000-01-P1032	Male	5342			2775	0
2000-01-P1111	Female	6513			1859	0
2000-02-P6009	Female	3829			2832	0
2000-03-P1249	Male	3102			2986	0
2000-04-P1179	Female	6273	470	812	812	1
2000-06-P4071	Female	3403			2828	0
2000-07-P4007	Male	7383	474	2225	2225	0
2000-07-P4056	Male	6699			2594	0
2000-08-P1001	Male	5788	33	755	755	0
2000-08-P1029	Male	6443	1561	1751	1751	0
2000-08-P1112	Male	4838	649	2261	2261	0
2000-09-P1347	Male	5893			2239	0
2000-10-P1295	Male	6219			1796	0
2000-10-P4094	Male	7143			455	0
2000-10-P4267	Female	5563	1722	1722	1722	0
2000-11-P1008	Female	4618			1814	0
2000-12-P1159	Male	7166	1630	2109	2109	0
2001-02-P4018	Female	7130			2505	0
2001-02-P4061	Male	5929	845	1363	1363	0
2001-02-P4173	Female	3438	308	1325	1325	1
2001-03-P4046	Male	10394			781	0
2001-06-P4001	Female	2807			2506	0
2001-06-P4066	Female	4744	375	1533	1533	0
2001-07-P4164	Female	4261			2244	0
2001-08-P4015	Male	4864	452	1515	1515	0
2001-08-P4119	Male	4073	429	429	429	1
2001-08-P4129	Male	5407	361		922	0
2001-08-P4308	Male	6187	81	1475	1475	0
2001-09-P4277	Male	5022			1486	0
2001-10-P4186	Female	3726			2425	0
2001-11-P1005	Female	5561	Data N/A	Data N/A	Data N/A	0
2001-11-P1091	Female	5339	542	1851	1851	0
2001-11-P4102	Female	5565	1026	1026	1026	0
2001-11-P4109	Male	4628			2139	0
2002-01-P1177	Female	4416	Data N/A	Data N/A	Data N/A	0
2002-02-P1195	Female	3388			3282	0
2002-02-P1212	Female	4517	617	1350	1350	0
2002-02-P1222	Male	6190			2122	0
2002-06-P1027	Female	3636			1786	0
2002-06-P1072	Male	5303	640	1829	1829	1
2002-09-P1050	Female	4996	1185		4101	0
2002-09-P1079	Male	3942	414	717	717	1
2002-10-P1004	Female	4464			2163	1
2002-10-P1014	Male	4324	700	1938	1938	0
2002-10-P1104	Male	5751			2113	0
2002-10-P1111	Female	4212			729	0
2002-10-P4026	Male	4055	Data N/A	Data N/A	Data N/A	0
2002-11-P6182	Male	5603	1452	2882	2882	0
2003-01-P1024	Male	6081	503	1339	1339	1
2003-01-P1087	Male	5183			1090	0
2003-01-P2062	Female	6563	809	809	809	1
2003-02-P1047	Male	5122	95	437	437	1
2003-03-P1174	Male	5936	1090		3946	0
2003-04-P1018	Male	3862	522	601	601	1
2003-04-P1092	Female	5907			2638	0
2003-04-P1166	Female	3499			4305	0
2003-06-P1041	Female	3406			167	0
2003-07-P2046	Male	7170	Data N/A	Data N/A	Data N/A	0
2003-08-P1011	Female	5213			3342	0
2003-09-P1092	Male	6028	376	1004	1004	0
2003-10-P1153	Female	3735			4124	0
2004-01-P0540	Male	6192	626	626	626	0
99-10-P1117	Male	6025	609	750	750	0
99-12-P1099	Male	6262	511	1096	1096	0
